# Supplementary material for: Resolving the contrasting leaf hydraulic adaptation of C3 and C4 grasses
Source: New Phytol. 2025 Jan 5;245(5):1924–39. doi: 10.1111/nph.20341 (PMC11798900; doi:10.1111/nph.20341)
Supplement: Supplementary file 2 — Table S1 Variables quantified for C3 and C4 grass species: leaf hydraulic physiology, gas exchange physiology, venation and structure and vein sheath anatomy. Table S2 Species of grasses (Poaceae) included in the common garden study, subfamily, tribe, C3/C4 photosynthetic pathway, C4 subtype, seed source, accession number, seed treatment for germination, terrestrial/aquatic, sun/shade, and mean, ±SE of anatomical and morphological traits measured and climate data, and statistics from phylogenetic analysis of variance below trait means. Table S3 Hydraulic, photosynthetic and anatomical data for 332 grass species from published studies and used to test relationships of leaf gas exchange and hydraulics across species, and to test average differences between C3 and C4 species. Table S4 Model parameters used to test the importance of high ratio of leaf hydraulic conductance to stomatal conductance (K leaf : g s) for C4 photosynthetic advantage in wet and drying soil. Table S5 Correlation matrices for trait–trait relationships for the 332 grass species database. Table S6 Statistics and parameters for associations of leaf photosynthetic traits with leaf hydraulic and anatomical traits across all species, terrestrial species only, C3 species only, C3 terrestrial species only and C4 species only, from the common garden. Table S7 Statistics and parameters for associations of leaf hydraulic traits with leaf hydraulic, photosynthetic and anatomical traits across all species, terrestrial species only, C3 species only, C3 terrestrial species only and C4 species only, from the common garden. Table S8 Statistics and parameters for associations of leaf xylem hydraulic conductance per vein order with leaf hydraulic anatomy across all species from the common garden. Table S9 Statistics and parameters for associations of climate with leaf hydraulic, photosynthetic and anatomical traits across all species, terrestrial species only, C3 species only, C3 terrestrial species only and C4 spe [file NPH-245-1924-s002.xlsx]

## Sheet: Table of Contents
New Phytologist Supporting Information
Article title: Resolving the contrasting leaf hydraulic adaptation of C3 and C4 grasses
Authors: Alec S. Baird, Samuel H. Taylor, Jessica Pasquet-Kok, Christine Vuong, Yu Zhang, Teera Watcharamongkol, Hervé Cochard, Christine Scoffoni, Erika J. Edwards, Colin P. Osborne, Lawren Sack
Article acceptance date: 27 November 2024
Table of Contents for "Resolving the contrasting leaf hydraulic adaptation of C3 and C4 grasses" Supplementary Tables
Contents
Table S1. Variables quantified for C3 and C4 grass species: leaf hydraulic physiology, gas exchange physiology, venation and structure and vein sheath anatomy.
Table S2. Species of grasses (Poaceae) included in the common garden study, subfamily, tribe, C3/C4 photosynthetic pathway, C4 subtype, seed source, accession number, seed treatment for germination, terrestrial/aquatic, sun/shade, and mean, ± standard errors of anatomical and morphological traits measured and climate data, and statistics from phylogenetic analysis of variance below trait means.
Table S3. Hydraulic, photosynthetic and anatomical data for 332 grass species from published studies and used to test relationships of leaf gas exchange and hydraulics across species, and to test average differences between C3 and C4 species.
Table S4. Model parameters used to test the importance of high ratio of leaf hydraulic conductance to stomatal conductance (Kleaf/gs) for C4 photosynthetic advantage in wet and drying soil.
Table S5. Correlation matrices for trait-trait relationships for the 332 grass species database.
Table S6. Statistics and parameters for associations of leaf photosynthetic traits with leaf hydraulic and anatomical traits across all species, terrestrial species only, C3 species only, C3 terrestrial species only and C4 species only, from the common garden.
Table S7. Statistics and parameters for associations of leaf hydraulic traits with leaf hydraulic, photosynthetic and anatomical traits across all species, terrestrial species only, C3 species only, C3 terrestrial species only and C4 species only, from the common garden
Table S8. Statistics and parameters for associations of leaf xylem hydraulic conductance per vein order with leaf hydraulic anatomy across all species from the common garden.
Table S9. Statistics and parameters for associations of climate with leaf hydraulic, photosynthetic and anatomical traits across all species, terrestrial species only, C3 species only, C3 terrestrial species only and C4 species only, from the common garden.
Table S10. Statistics and parameters for coordination or trade-offs of leaf structural traits across all species from the common garden.

## Sheet: Table S1
Table S1. Variables quantified for C3 and C4 grass species: leaf hydraulic physiology, gas exchange physiology, venation and structure and vein sheath anatomy. For vein and vein sheath traits, variables were partitioned between vein orders and/or totaled for major and minor veins or the whole vein system.
Trait		Symbol	Unit
Leaf hydraulic physiology
Leaf hydraulic conductance		Kleaf	mmol m-2 s-1 MPa-1
Leaf xylem hydraulic conductance		Kxc	mmol m-2 s-1 MPa-1
Leaf outside-xylem hydraulic conductance		Koxc	mmol m-2 s-1 MPa-1
Leaf xylem hydraulic resistance, i.e., 1/Kxc		Rxc	MPa s m2 mmol-1
Leaf outside-xylem hydraulic resistance, i.e., 1/Koxc		Roxc	MPa s m2 mmol-1
Leaf water potential		Ψleaf	-MPa
Leaf water potential at 50% loss of hydraulic conductance		P50	-MPa
Leaf gas exchange physiology
Light-saturated leaf photosynthetic rate per leaf area		Aarea	μmol m-2 s-1
Light-saturated leaf stomatal conductance per leaf area		gs	mol m-2 s-1
Ratio of leaf hydraulic conductance to stomatal conductance		Kleaf/gs	mmol MPa-1 mol-1
Ratio of leaf hydraulic conductance to photosynthetic rate		Kleaf/Aarea	mmol MPa-1 μmol-1
Light-saturated leaf intrinsic water-use efficiency per leaf area		Aarea/gs or WUEi	μmol mol-1
Leaf venation and structure
Vein density, i.e. vein length per leaf area		Dv	cm cm-2
Vein diameter		VD	mm
Vein surface area per leaf area		VSA	unitless
Vein projected area per leaf area		VPA	unitless
Vein volume per leaf area		VVA	mm
Conduit diameter		CD	μm
Conduit number		CN	#
Type I xylem conduit diameter		CDmeta1	μm
Type II xylem conduit diameter		CDmeta2	μm
Type I xylem conduit number		CNmeta1	#
Type II xylem conduit number		CNmeta2	#
Vein xylem construction cost		CC	unitless
Ratio of xylem hydraulic conductance to xylem construction cost		Kx/CC	mmol m-2 s-1 MPa-1
Interveinal distance		IVD	μm
Vein to epidermal distance		Dm	μm
Leaf thickness		LT	μm
Vein construction cost		CC	unitless
Vein sheath
Bundle sheath surface area per leaf area		BSSA	unitless
Mestome sheath surface area per leaf area		MSSA	unitless
Bundle sheath projected area per leaf area		BSPA	unitless
Mestome sheath projected area per leaf area		MSPA	unitless
Bundle sheath volume per leaf area		BSV	mm3 mm-2
Mestome sheath volume per leaf area		MSV	mm3 mm-2
Vein sheath perimeter (i.e., bundle or mestome sheath)		Ps	μm
Bundle sheath perimeter		Pbs	μm
Mestome sheath perimeter		Pms	μm

## Sheet: Table S2
Table S2. Species of grasses (Poaceae) included in the common garden experiment, subfamily, tribe, C3/C4 photosynthetic pathway, C4 subtype, seed source, accession number, seed treatment for germination, terrestrial/aquatic, sun/shade, and mean, ± standard errors of anatomical and morphological traits measured and climate data, and statistics from phylogenetic analysis of variance below trait mea…
												Leaf hydraulic variables																						Leaf gas exchange variables						Climate variables				Leaf anatomy and structure variables
Species	SubFamily	Tribe	C3/C4	C4 Subtype		Seed source	Accession number	Seed treatment for germination	Longitudinal vein orders	Terrestrial/Aquatic	Sun/Shade	Kleaf	Koxc	Kxc	Roxc	Rxc	Kxc-major	Kxc-minor	Kxc-major/Kxc	Kxc-minor/Kxc	Kxc-midvein	Kxc-large	Kxc-intermediate	Kxc-small	Kxc/CCtotal	Kxc-major/CCmajor	Kxc-minor/CCminor	Kt	Kt-midvein	Kt-large	Kt-intermediate	Kt-small	P50	Ψleaf	gs	Aarea	Kleaf/gs	Kleaf/Aarea	Aarea/gs	MAT	MAP	AI	PET	CCtotal	CCMajor	CCMinor	VLAtotal	VLAmajor	VLAminor
												mmol m-2 s-1 MPa-1	mmol m-2 s-1 MPa-1	mmol m-2 s-1 MPa-1	MPa s m2 mmol-1	MPa s m2 mmol-1	mmol m-2 s-1 MPa-1	mmol m-2 s-1 MPa-1	unitless	unitless	mmol m-2 s-1 MPa-1	mmol m-2 s-1 MPa-1	mmol m-2 s-1 MPa-1	mmol m-2 s-1 MPa-1	mmol m-2 s-1 MPa-1	mmol m-2 s-1 MPa-1	mmol m-2 s-1 MPa-1	mmol m s-1 MPa-1	mmol m s-1 MPa-1	mmol m s-1 MPa-1	mmol m s-1 MPa-1	mmol m s-1 MPa-1	-MPa	-MPa	mmol m-2 s-1	μmol m-2 s-1	mmol MPa-1 mol-1	mmol MPa-1 μmol-1	μmol mol-1	°C	mm	unitless	mm day-1	unitless	unitless	unitless	cm cm-2	cm cm-2	cm cm-2
Chasmanthium latifolium	Panicoideae	Chasmanthieae	C3			B & T World Seeds	40528		3	terrestial	Shade	3.92	4.33211	41.2069	0.230834	0.0242678	40.5563	0.650635	0.984211	0.0157895	10.4287	30.1276	0.650635	NA	155.218	264.851	5.79116	0.000992829	0.000767412	0.000224397	1.02e-06		NA	0.42	0.216	13.3	20	0.327	64.1798	16.2	1049	0.871	3.47	0.265479	0.153129	0.11235	52.6	8.67	43.9
Danthonia californica	Danthonioideae	Danthonieae	C3			ARS GRIN NPGS	PI 232247		3	terrestial	Sun	3.96	5.40148	14.8388	0.185134	0.0673909	14.7598	0.0789759	0.994678	0.00532226	3.69977	11.06	0.0789759	NA	18.8767	27.7157	0.311483	0.000732525	0.00047504	0.000256934	5.51e-07		NA	0.828	0.193	13.4	21.5	0.312	70.8123	10.4	1142	0.983	2.98	0.786091	0.532543	0.253548	66.9	15.9	51
Danthonia decumbens	Danthonioideae	Danthonieae	C3			Kew	18867	Seed scarified	3	terrestial	Sun	8.42	11.853	29.0714	0.0843667	0.0343981	28.8205	0.250846	0.991371	0.00862864	7.08874	21.7318	0.250846	NA	28.8536	42.1787	0.773617	0.000895424	0.000544278	0.000349446	1.7e-06		0.424	0.513	0.377	24	22.9	0.345	64.4512	7.87	868	1.54	1.6	1.00755	0.683295	0.324251	58.7	17.8	40.8
Ehrharta calycina	Oryzoideae	Ehrharteae	C3			ARS GRIN NPGS	PI 208290		3	terrestial	Sun	13.6	27.963	26.4775	0.0357615	0.0377679	26.199	0.278518	0.989481	0.0105191	4.11163	22.0873	0.278518	NA	42.0009	63.8276	1.26635	0.00537598	0.0030244	0.00234413	7.45e-06		0.552	0.403	0.383	20.3	37.7	0.695	53.6053	15.6	502	0.396	3.46	0.630403	0.410465	0.219938	48.1	9.12	39
Lasiacis sorghoidea	Panicoideae	Paniceae	C3			Kew	37655		3	terrestrial	Shade	5.54	NA	NA	NA	NA	NA	0.193956	NA	NA	6.64893	NA	0.193956	NA	NA	NA	3.54081	0.000979477	0.000979124	NA	3.53e-07		NA	0.57	0.185	11.6	31	0.487	63.7668	23.2	1923	1.58	3.46	NA	NA	0.0547773	38.1	3.88	34.3
Nassella/Stipa viridula	Pooideae	Stipeae	C3			ARS GRIN NPGS	PI 639786	Seed scarified	3	terrestial	Sun	8.69	9.98516	66.9965	0.100149	0.0149261	66.8615	0.13506	0.997984	0.00201593	5.76334	61.0982	0.13506	NA	45.836	50.9631	0.902218	0.0014075	0.000710632	0.00069438	2.49e-06		1.03	0.891	0.551	26.9	19.6	0.377	51.9541	6.7	437	0.431	2.92	1.46166	1.31196	0.149698	66	38.5	27.4
Oplismenus hirtellus	Panicoideae	Paniceae	C3			Field collection (S. Taylor) Grahamstown, Eastern Cape, South Africa		Seed scarified	3	terrestial	Shade	2.28	2.37833	55.149	0.420464	0.0181327	53.9975	1.15147	0.979121	0.0208793	4.66425	49.3333	1.15147	NA	429.19	847.097	17.783	0.000159129	7.44e-05	8.41e-05	6.29e-07		0.379	0.573	0.148	8.3	17.7	0.278	58.5195	17.4	1212	0.955	3.42	0.128495	0.0637442	0.0647512	44	6.07	37.9
Oryza sativa	Oryzoideae	Ehrharteae	C3			ARS GRIN NPGS	PI 514663 (Nipponbare)		3	aquatic	Sun	3.15	3.41747	40.2475	0.292614	0.0248463	40.05	0.197419	0.995095	0.00490513	7.73308	32.3169	0.197419	NA	94.0246	129.745	1.65384	0.00498653	0.00371	0.00127	2.18e-06		NA	0.378	0.457	24.6	7.54	0.133	54.9287	24.1	1593	1.27	3.61	0.428053	0.308682	0.11937	66.3	12.3	54
Phragmites australis	Arundinoideae	Moliniae	C3			Kew	29212		3	aquatic	Sun	7.33	7.51387	299.537	0.133087	0.00333848	298.479	1.05784	0.996468	0.00353157	27.6819	270.797	1.05784	NA	567.79	859.978	5.86153	0.00822408	0.0043546	0.00386313	6.34e-06		0.637	0.659	0.714	25.7	9.86	0.294	37.1583	8.81	760	1.27	1.7	0.527549	0.347078	0.180471	53.8	13.1	40.7
Sacciolepis africana	Panicoideae	Paniceae	C3			Kew	81371	Seed scarified	3	aquatic	Sun	1.88	1.89137	312.623	0.528716	0.00319875	311.64	0.982678	0.996857	0.00314334	37.867	273.773	0.982678	NA	422.094	700.392	3.32328	0.0202316	0.0131973	0.00702519	9.1e-06		NA	0.398	0.63	25.6	3.76	0.0737	47.2421	26.1	1088	0.847	3.71	0.740647	0.444951	0.295696	52.6	12	40.7
Triticum aestivum	Pooideae	Triticeae	C3			Kew	PI 355509		3	terrestial	Sun	17.5	36.0247	34.032	0.0277587	0.0293841	33.8968	0.135172	0.996028	0.0039719	6.77576	27.121	0.135172	NA	81.6412	104	1.48678	0.0067069	0.00449021	0.00221084	5.85e-06		0.331	0.613	0.639	23.9	28.7	0.715	37.9634	10.8	662	0.984	2.34	0.416848	0.325932	0.0909159	33.6	7.82	25.8
Alloteropsis cimicina	Panicoideae	Paniceae	C4	NADP		AusPGRIS	CPI 59560		3	terrestial	Sun	6.78	7.3655	85.291	0.135768	0.0117246	78.1102	7.18081	0.915808	0.0841918	14.9249	63.1853	7.18081	NA	256.418	608.183	35.1668	0.000491858	0.000328249	0.000160849	2.76e-06		0.468	0.415	0.154	20.4	48.3	0.354	136.821	23.5	1056	0.767	4.15	0.332625	0.128432	0.204193	63.2	8.28	54.9
Alloteropsis semialata ssp. semialata	Panicoideae	Paniceae	C4	NADP		AusPGRIS	ATGRC 0167		4	terrestial	Sun	8.83	11.1573	42.3323	0.0896277	0.0236226	37.219	5.11327	0.879211	0.120789	10.4045	26.8146	4.78018	0.333089	23.6877	65.3081	4.20084	0.00236608	0.00155766	0.000781997	2.37e-05	2.71845e-06	0.366	0.35	0.142	19.3	62.6	0.459	136.245	25.3	1235	0.805	4.36	1.7871	0.569899	1.2172	142	16.4	125
Andropogon gerardii	Panicoideae	Andropogoneae	C4	NADP		Prairie Moon Nursery	-		4	terrestial	Sun	7.9	9.71025	42.3758	0.102984	0.0235983	41.6895	0.686343	0.983803	0.0161966	9.71174	31.9778	0.468107	0.218236	53.1628	104.088	1.73068	0.0074635	0.00542414	0.00202798	8.9e-06	2.47992e-06	0.64	0.509	0.24	27.8	37.8	0.318	118.136	11.7	887	0.84	3.1	0.797096	0.400523	0.396573	115	12	103
Aristida purpurea	Aristidoideae	Aristideae	C4	NADP		ARS GRIN NPGS	PI 598971	Seed scarified	3	terrestial	Sun	6.48	7.49763	47.7431	0.133376	0.0209454	47.117	0.626106	0.986886	0.0131141	10.7258	36.3912	0.626106	NA	43.0097	60.7469	1.87218	0.00119448	0.000697183	0.000491944	5.35e-06		0.561	0.364	0.156	20.9	53.1	0.413	133.078	17.1	419	0.285	4.39	1.11005	0.775629	0.334426	94	28.4	65.6
Aristida ternipes	Aristidoideae	Aristideae	C4	NADP		Kew	B 98474	Seed scarified	3	terrestial	Sun	7.64	9.99661	32.4085	0.100034	0.0308561	30.7269	1.68154	0.948114	0.0518859	9.23925	21.4877	1.68154	NA	41.8712	66.5514	5.38435	0.0043565	0.00299352	0.00134268	2.03e-05		0.531	0.499	0.187	25.5	50.3	0.364	138.238	22	835	0.577	4.25	0.774004	0.461702	0.312301	83.3	16.1	67.2
Cenchrus setaceus	Panicoideae	Paniceae	C4	NADP		B & T World Seeds	1928		4	terrestial	Sun	1.6	1.66285	42.3339	0.601378	0.0236217	41.2899	1.04397	0.97534	0.0246604	11.8221	29.4678	0.639128	0.404844	66.1689	136.759	3.08987	0.00376949	0.00251813	0.00123168	1.53e-05	4.37571e-06	0.626	0.189	0.217	28.3	6.79	0.0523	129.915	18.2	579	0.492	3.75	0.639786	0.301917	0.337869	101	15.2	85.9
Chloris elata	Chloridoideae	Cynodonteae	C4	NAD		AusPGRIS	CPI 53926		3	terrestial	Sun	2.13	3.58087	5.25702	0.279262	0.190222	5.2193	0.0377289	0.992823	0.00717685	0.832103	4.38719	0.0377289	NA	14.1145	22.9577	0.259998	0.00108916	0.000788698	0.000300037	4.22e-07		NA	0.58	0.142	21	15.9	0.107	147.901	23.4	1321	1.11	3.6	0.372456	0.227344	0.145112	91.5	12.1	79.5
Chloris gayana	Chloridoideae	Cynodonteae	C4	NAD		AusPGRIS	AusTRCF K 632		3	terrestial	Sun	3.82	4.0835	59.1991	0.244888	0.0168921	58.9576	0.24152	0.99592	0.00407979	11.4365	47.5211	0.24152	NA	87.938	137.043	0.993992	0.0191146	0.0132065	0.00590325	4.82e-06		0.505	0.29	0.209	28.4	19.9	0.142	138.525	18.3	943	0.781	3.54	0.673192	0.430212	0.24298	83	11	72
Digitaria ciliaris	Panicoideae	Paniceae	C4	NADP		AusPGRIS	KP5148	Seed scarified	4	terrestial	Sun	1.37	1.39843	67.3889	0.715088	0.0148392	66.8619	0.527019	0.992179	0.00782056	11.9773	54.8846	0.341649	0.18537	237.976	463.46	3.794	0.00348156	0.00235693	0.00112293	1.22e-06	4.77116e-07	0.63	0.303	0.251	28.4	5.67	0.0489	113.855	20.8	1167	0.961	3.8	0.283176	0.144267	0.138909	102	7.19	94.8
Digitaria eriantha	Panicoideae	Paniceae	C4	NADP		Sheffield (orig. Aus TRCF)	AusTRCF RFI 6099		4	terrestial	Sun	11.2	14.3128	51.4986	0.0698677	0.019418	50.9713	0.527309	0.989761	0.0102393	6.17814	44.7931	0.370062	0.157247	77.5206	139.779	1.75967	0.00627885	0.00407573	0.00219512	5.89e-06	2.12208e-06	0.212	0.355	0.206	31	56	0.359	153.497	18.8	690	0.532	3.79	0.664321	0.364657	0.299664	110	12.7	97.5
Echinochloa crus-galli	Panicoideae	Paniceae	C4	NADP		ARS GRIN NPGS	PI 649325	Seed scarified	4	terrestial	Sun	0.409	0.412858	43.764	2.42214	0.0228498	38.9236	4.84044	0.889397	0.110603	6.99403	31.9295	3.63915	1.20129	55.517	211.055	8.01563	0.00511036	0.00330819	0.00177666	1.81e-05	7.40732e-06	NA	0.316	0.241	28	1.67	0.0141	117.01	10.6	773	1.08	2.05	0.788299	0.184424	0.603876	110	5.29	105
Eragrostis cilianensis	Chloridoideae	Eragrostideae	C4	NAD		ARS GRIN NPGS	PI 202373	Seed scarified	3	terrestial	Sun	14	32.6465	24.5114	0.0306312	0.0407974	24.4031	0.108223	0.995585	0.0044152	7.49288	16.9103	0.108223	NA	41.6682	57.3142	0.666096	0.00559968	0.0041551	0.00144325	1.33e-06		0.408	0.336	0.27	25.6	51.9	0.536	95.8005	15.8	654	0.622	3.47	0.588252	0.425779	0.162473	95.5	16.1	79.4
Eriachne aristidea	Micrairoideae	Eriachneae	C4	NADP		AusPGRIS	AusTRCF322433		3	terrestial	Sun	6.98	7.25659	183.129	0.137806	0.00546063	180.802	2.32697	0.987293	0.0127067	13.6436	167.158	2.32697	NA	185.753	261.968	7.86926	0.002748	0.00135871	0.00138112	8.18e-06		0.582	0.49	0.2	31.9	34.6	0.216	161.214	23	287	0.157	5.86	0.985871	0.690167	0.295704	87.1	26	61.1
Panicum virgatum	Panicoideae	Paniceae	C4	NAD		Prairie Moon Nursery	PI 421901	Seed scarified	3	terrestial	Sun	11.2	13.1567	75.3095	0.0760072	0.0132785	74.7949	0.514649	0.993166	0.00683378	12.6878	62.107	0.514649	NA	114.775	194.15	1.89974	0.00544199	0.00318864	0.00225074	2.6e-06		0.317	0.515	0.189	25.7	58.8	0.43	136.67	13.3	889	0.8	3.3	0.656147	0.385242	0.270904	76	12.1	64
Paspalum dilatatum	Panicoideae	Paspaleae	C4	NADP		Sheffield	PI 508691	Seed scarified	4	terrestial	Shade	12.1	312.584	12.5872	0.00319914	0.0794455	11.2151	1.37217	0.890987	0.109013	1.75891	9.45617	0.832419	0.539753	14.043	42.1991	2.17609	0.00181424	0.000954372	0.000841749	1.27e-05	5.41814e-06	0.432	0.25	0.24	31	52.1	0.383	130.377	16.2	937	0.805	3.34	0.896335	0.265766	0.630569	115	7.82	107
Stipagrostis zeyheri	Aristidoideae	Aristideae	C4	NADP		Field collection (S. Taylor) Port Alfred, Eastern Cape, South Africa			3	terrestial	Sun	5.57	13.4392	9.51258	0.0744092	0.105124	9.49305	0.0195323	0.997947	0.00205331	3.11022	6.38283	0.0195323	NA	13.4543	18.9317	0.0950036	0.000644922	0.000398517	0.000246147	2.58e-07		0.393	0.339	0.0832	15.3	86.9	0.436	190.703	16.6	483	0.393	3.72	0.707031	0.501436	0.205595	94.8	28.2	66.6
										Averages	C3	6.93364	11.0761	92.0179	0.203889	0.0257651	91.5261	0.464779	0.992129	0.00787065	11.133	79.9446	0.464779		194.722	336.266	6.48841	0.00426532	0.00272131	0.00168031	3.36858e-06		0.558833	0.567818	0.38725	19.8333	20.0236	0.366973	54.962	15.1982	1021.45	1.01155	2.97	0.639277	0.458178	0.169615	52.7909	13.1964	39.5909
											C4	6.75056	9.1785	51.5401	0.347551	0.0401685	49.8622	1.67798	0.963389	0.0366112	8.93374	40.9284	1.48799	0.434262	71.3774	132.154	2.92049	0.00469822	0.00313213	0.00155582	8.60467e-06	3.57125e-06	0.4765	0.38125	0.198213	25.8733	40.1456	0.289519	136.124	18.4125	822.188	0.687938	3.77937	0.753484	0.391087	0.362397	97.7125	14.68	83.0312
Legend										Standard deviation	C3	4.92867	11.6354	113.8	0.166905	0.0187244	113.509	0.414429	0.00619554	0.00619554	11.0964	102.365	0.414429		203.82	349.512	5.00063	0.00589395	0.00379183	0.00219669	3.15409e-06		0.257131	0.173037	0.205215	6.77714	10.2367	0.200581	10.9217	6.90819	450.334	0.387754	0.76021	0.387447	0.347757	0.0927804	11.2936	9.35206	8.5457
Group	Trait	Unit	Description								C4	4.11788	76.2358	41.7775	0.593183	0.0477544	41.2276	2.1457	0.0436269	0.0436269	4.21563	38.3991	2.04576	0.364215	77.673	163.773	8.41864	0.00445608	0.00312351	0.00136141	7.57682e-06	2.32256e-06	0.128908	0.10931	0.0497788	4.81383	24.1158	0.167432	21.5276	4.374	294.477	0.270187	0.794275	0.354326	0.184951	0.268793	18.5389	7.19575	20.2972
Leaf hydraulic variables	Kmax	mmol m-2 s-1 MPa-1	maximum leaf hydraulic conductance							Standard error	C3	1.48605	3.67942	35.9868	0.0527801	0.00592117	35.8946	0.124955	0.0019592	0.0019592	3.3457	32.3708	0.124955		64.4537	110.525	1.50775	0.00177709	0.00114328	0.000694653	9.50993e-07		0.104973	0.0521726	0.529929	2.04338	3.08647	0.0604775	3.29301	2.0829	135.781	0.116912	0.229212	0.122522	0.10997	0.0279743	3.40514	2.81975	2.57662
	Kleaf	mmol m-2 s-1 MPa-1	leaf hydraulic conductance								C4	1.02947	19.0589	10.4444	0.148296	0.0119386	10.3069	0.536425	0.0109067	0.0109067	1.05391	9.59976	0.511441	0.13766	19.4183	40.9432	2.10466	0.00111402	0.000780877	0.000340353	1.8942e-06	8.77844e-07	0.0344522	0.0273276	0.251138	1.20346	6.02894	0.0418581	5.38191	1.0935	73.6193	0.0675468	0.198569	0.0885816	0.0462376	0.0671982	4.63472	1.79894	5.07431
	Koxc	mmol m-2 s-1 MPa-1	leaf outside-xylem hydraulic conductance							Parametric phylogenetic anova	Lambda	0 NS	0.559 NS	1 *	0 NS	0 NS	0 NS	1 *	0.133 NS	0.133 NS	0 NS	1 *	1 NS		0.82 *	0.703 *	0 NS	0 NS	0 NS	0 NS	0 NS		0 NS	0 NS	0.651 NS	0 NS	0 NS	0 NS	0 NS	0 NS	0.475 NS	0.256 NS	0 ns	0 NS	0.563 NS	0 NS	0 NS	0.786 *	0 NS
	Kxc	mmol m-2 s-1 MPa-1	leaf xylem hydraulic conductance								F	0.01 NS	0.14 NS	5.66 *	0.53 NS	0.82 NS	5.88 *	4.42 *	3.71 NS	3.71 NS	0.53 NS	6.17 *	3.11 NS		13 **	9.31 **	0.14 NS	0.01 NS	0 NS	0.27 NS	3.93 NS		0.57 NS	11.85 **	10.07 **	6.68 *	6.75 *	1.19 NS	131.8 ***	2.2 NS	3.8 NS	7.53 *	7 *	0.6 NS	0.01 NS	5.18 *	51.13 ***	1.01 NS	44.5 ***
	Roxc	MPa s m2 mmol-1	leaf outside-xylem hydraulic resistance							Non parametric phylogenetic anova	K	0.269 NS	0.493 NS	0.610 NS	0.349 NS	0.407 NS	0.605 NS	0.736 NS	0.668 NS	0.668 NS	0.469 NS	0.621 NS	0.691 NS		0.457 NS	0.431 NS	0.368 NS	0.392 NS	0.394 NS	0.392 NS	0.320 NS		0.227 NS	0.357 NS	0.767 *	0.345 NS	0.246 NS	0.390NS	0.795 **	0.624 *	0.396 NS	0.312 NS	0.416 NS	0.289 NS	0.542 NS	0.371NS	0.573 *	0.656 *	0.714 **
	Rxc	MPa s m2 mmol-1	leaf xylem hydraulic resistance								F	0.011 NS	0.237 NS	1.70 NS	0.526 NS	0.820 NS	1.83 NS	3.39 NS	4.22 NS	4.22 NS	0.592 NS	1.93 NS	2.65 NS		3.55 NS	2.15 NS	0.138 NS	0.0077 NS	0.0002 NS	0.274 NS	3.93 NS		0.570 NS	11.9 *	16.1**	6.68 NS	6.75 NS	1.19 NS	132 **	2.20 NS	1.94 NS	6.57 NS	7.00 NS	0.596 NS	0.415 NS	5.17 NS	51.1 **	0.217 NS	44.5 **
	Kxc-midvein	mmol m-2 s-1 MPa-1	leaf xylem hydraulic conductance of the 1st order midvein
	Kxc-large	mmol m-2 s-1 MPa-1	leaf xylem hydraulic conductance of the 2nd order large veins							Standard error	Species	Kleaf	Koxc	Kxc	Roxc	Rxc	Kxc-major	Kxc-minor	Kxc-major/Kxc	Kxc-minor/Kxc	Kxc-midvein	Kxc-large	Kxc-intermediate	Kxc-small	Kxc/CCtotal	Kxc-major/CCmajor	Kxc-minor/CCminor	Kt	Kt-midvein	Kt-large	Kt-intermediate	Kt-small	P50	Ψleaf	gs	Aarea	Kleaf/gs	Kleaf/Aarea	Aarea/gs	MAT	MAP	AI	PET	CCtotal	CCMajor	CCMinor	VLAtotal	VLAmajor	VLAminor
	Kxc-intermediate	mmol m-2 s-1 MPa-1	leaf xylem hydraulic conductance of the 3rd order intermediate veins								Chasmanthium latifolium	1.17	NA	NA	NA	NA	NA	NA	NA	NA	NA	NA	NA	NA	NA	NA	NA	0.000278005	0.000206194	7.34337e-05	1.13052e-07		NA	0.0786	0.0253	0.735	5.3	0.0915	4.69682	NA	NA	NA	NA	0.0291751	0.0333051	0.0123549	1.55	1.12	1.62
	Kxc-small	mmol m-2 s-1 MPa-1	leaf xylem hydraulic conductance of the 4th order small veins								Danthonia californica	0.385	NA	NA	NA	NA	NA	NA	NA	NA	NA	NA	NA	NA	NA	NA	NA	0.000137801	6.13305e-05	7.65301e-05	1.12925e-07		NA	0.139	0.0141	0.979	3.05	0.0475	5.4055	NA	NA	NA	NA	0.094592	0.0869236	0.0116607	1.24	1.7	1.28
	Kxc-major	mmol m-2 s-1 MPa-1	leaf xylem hydraulic conductance of the 1st and 2nd order major veins								Danthonia decumbens	0.974	NA	NA	NA	NA	NA	NA	NA	NA	NA	NA	NA	NA	NA	NA	NA	0.000194242	0.000215548	2.23218e-05	5.86869e-08		NA	0.0697	0.0228	0.767	4.63	0.0522	2.6454	NA	NA	NA	NA	0.0177077	0.022107	0.00439932	2.28	1.55	0.74
	Kxc-minor	mmol m-2 s-1 MPa-1	leaf xylem hydraulic conductance of the 3rd and 4th order minor veins								Ehrharta calycina	1.86	NA	NA	NA	NA	NA	NA	NA	NA	NA	NA	NA	NA	NA	NA	NA	0.000993752	0.000628367	0.000398856	2.28348e-06		NA	0.0583	0.0293	1.28	7.67	0.128	2.40626	NA	NA	NA	NA	0.0238507	0.0765803	0.0671461	1.19	1.71	2.53
	Kxc/CCtotal	mmol m-2 s-1 MPa-1	ratio of total leaf xylem hydraulic conductance to total carbon cost of the venation system								Lasiacis sorghoidea	0.891	NA	NA	NA	NA	NA	NA	NA	NA	NA	NA	NA	NA	NA	NA	NA	0.000602111	0.000601874		2.36964e-07		NA	0.27	0.0183	0.837	6.59	0.102	3.69087	NA	NA	NA	NA	NA	NA	NA	1.7	0.215	1.52
	Kxc-major/CCmajor	mmol m-2 s-1 MPa-1	ratio of major vein leaf xylem hydraulic conductance to major vein carbon cost of the venation system								Nassella/Stipa viridula	1.18	NA	NA	NA	NA	NA	NA	NA	NA	NA	NA	NA	NA	NA	NA	NA	0.00017987	0.00016485	1.62828e-05	3.13605e-07		NA	0.136	0.106	3.09	5.41	0.0921	4.5224	NA	NA	NA	NA	0.0497807	0.0106442	0.0450499	4.81	1.95	2.92
	Kxc-minor/CCminor	mmol m-2 s-1 MPa-1	ratio of minor vein leaf xylem hydraulic conductance to minor vein carbon cost of the venation system								Oplismenus hirtellus	0.461	NA	NA	NA	NA	NA	NA	NA	NA	NA	NA	NA	NA	NA	NA	NA	2.59379e-05	2.35554e-05	3.18913e-05	2.69793e-07		NA	0.0437	0.0137	0.478	6.12	0.0687	6.9094	NA	NA	NA	NA	0.00338248	0.00562475	0.00224227	2.92	0.24	3.15
	Kt	mmol m s-1 MPa-1	leaf theoretical hydraulic conductance								Oryza sativa	0.757	NA	NA	NA	NA	NA	NA	NA	NA	NA	NA	NA	NA	NA	NA	NA	0.00127267	0.000893996	0.000388134	8.96365e-07		NA	0.0912	0.044	1.44	2.06	0.033	2.45604	NA	NA	NA	NA	0.103394	0.0704735	0.0506917	8.52	2.45	6.12
	Kt-midvein	mmol m s-1 MPa-1	leaf theoretical hydraulic conductance of the midvein								Phragmites australis	2.74	NA	NA	NA	NA	NA	NA	NA	NA	NA	NA	NA	NA	NA	NA	NA	0.00650868	0.0032931	0.00321189	3.8913e-06		NA	0.118	0.0671	1.68	2.43	0.0987	2.7815	NA	NA	NA	NA	0.07459	0.0556716	0.0207193	7.86	0.61	7.29
	Kt-large	mmol m s-1 MPa-1	leaf theoretical hydraulic conductance of the large vein								Sacciolepis africana	0.138	NA	NA	NA	NA	NA	NA	NA	NA	NA	NA	NA	NA	NA	NA	NA	0.00701049	0.0048677	0.00221485	2.26384e-07		NA	0.0881	0.107	1.69	0.894	0.00476	8.48868	NA	NA	NA	NA	0.155922	0.0826738	0.0951347	4.59	2.22	2.51
	Kt-intermediate	mmol m s-1 MPa-1	leaf theoretical hydraulic conductance of the intermediate vein								Triticum aestivum	4.41	NA	NA	NA	NA	NA	NA	NA	NA	NA	NA	NA	NA	NA	NA	NA	0.00261299	0.00182254	0.000792499	2.06994e-06		NA	0.124	0.0564	1.85	9.12	0.183	2.60385	NA	NA	NA	NA	0.0142556	0.0280949	0.0423505	0.44	0.14	0.3
	Kt-small	mmol m s-1 MPa-1	leaf theoretical hydraulic conductance of the small vein								Alloteropsis cimicina	1.28	NA	NA	NA	NA	NA	NA	NA	NA	NA	NA	NA	NA	NA	NA	NA	0.000128191	8.44899e-05	4.40282e-05	9.19956e-07		NA	0.0311	0.02	1.9	13.5	0.0983	6.72669	NA	NA	NA	NA	0.0563306	0.0275525	0.0320971	4.97	1.51	3.46
	P50	-MPa	leaf water potential at 50% loss of hydraulic conductance								Alloteropsis semialata ssp. semialata	1.77	NA	NA	NA	NA	NA	NA	NA	NA	NA	NA	NA	NA	NA	NA	NA	0.000358114	0.000266983	0.000215864	6.46307e-06	5.37367e-07	NA	0.0279	0.0091	1.24	14.2	0.107	4.24901	NA	NA	NA	NA	0.145088	0.12727	0.183865	15.6	2.52	13.1
Leaf gas exchange variables	Ψleaf	-MPa	midday leaf water potential								Andropogon gerardii	1.15	NA	NA	NA	NA	NA	NA	NA	NA	NA	NA	NA	NA	NA	NA	NA	0.00164696	0.00126318	0.000451929	2.6126e-06	4.77591e-07	NA	0.0975	0.0258	2.65	10.2	0.0781	7.01346	NA	NA	NA	NA	0.0766426	0.0580211	0.0407734	7.11	0.563	6.58
	gs	mmol m-2 s-1	light-saturating stomatal conductance per leaf area								Aristida purpurea	1.29	NA	NA	NA	NA	NA	NA	NA	NA	NA	NA	NA	NA	NA	NA	NA	0.000455333	0.000256234	0.000207171	1.66101e-06		NA	0.0826	0.0127	2.19	13.6	0.118	7.17221	NA	NA	NA	NA	0.0472576	0.0352755	0.011982	15.3	1.01	14.3
	Aarea	μmol m-2 s-1	light-saturating photosynthetic rate per leaf area								Aristida ternipes	1.46	NA	NA	NA	NA	NA	NA	NA	NA	NA	NA	NA	NA	NA	NA	NA	0.00141077	0.000832893	0.000887736	1.42051e-05		NA	0.0854	0.0158	1.25	13.9	0.098	6.17857	NA	NA	NA	NA	0.141802	0.05553	0.0921305	7.04	1.92	5.92
	Kleaf/gs	mmol MPa-1 mol-1	ratio of leaf hydraulic conductance to stomatal conductance								Cenchrus setaceus	0.318	NA	NA	NA	NA	NA	NA	NA	NA	NA	NA	NA	NA	NA	NA	NA	0.0011942	0.000771148	0.000426622	6.32115e-06	2.48296e-06	NA	0.0168	0.012	2.39	1.18	0.008	7.00089	NA	NA	NA	NA	0.0175132	0.0327979	0.0428421	10.8	1.97	10.9
	Kleaf/Aarea	mmol MPa-1 μmol-1	ratio of leaf hydraulic conductance to photosynthetic rate								Chloris elata	0.313	NA	NA	NA	NA	NA	NA	NA	NA	NA	NA	NA	NA	NA	NA	NA	0.000793881	0.000607366	0.000186951	2.11131e-07		NA	0.111	0.011	1.67	2.78	0.0178	2.74617	NA	NA	NA	NA	0.0480651	0.040071	0.0222051	1.76	0.47	2.06
	Aarea/gs	μmol mol-1	ratio of leaf photosynthetic rate to stomatal conductance								Chloris gayana	0.6	NA	NA	NA	NA	NA	NA	NA	NA	NA	NA	NA	NA	NA	NA	NA	0.00814998	0.0078525	0.000633239	4.88166e-07		NA	0.0376	0.0135	1.18	3.8	0.0226	8.95631	NA	NA	NA	NA	0.0561853	0.052161	0.00767753	3.6	1.34	4.68
Climate variables	MAT	°C	mean annual temperature								Digitaria ciliaris	0.217	NA	NA	NA	NA	NA	NA	NA	NA	NA	NA	NA	NA	NA	NA	NA	0.00140703	0.00114019	0.000301297	4.50389e-07	8.14562e-08	NA	0.0358	0.0164	1.91	1.12	0.00848	5.89565	NA	NA	NA	NA	0.0226925	0.00681593	0.0200541	14.2	0.423	14.6
	MAP	mm	mean annual precipitation								Digitaria eriantha	1.21	NA	NA	NA	NA	NA	NA	NA	NA	NA	NA	NA	NA	NA	NA	NA	0.00195024	0.00119499	0.000754264	1.90252e-06	8.15295e-07	NA	0.138	0.012	0.602	8.16	0.0381	10.0351	NA	NA	NA	NA	0.0331268	0.0527758	0.0399386	11.4	0.901	12.3
	AI		aridity index								Echinochloa crus-galli	0.0775	NA	NA	NA	NA	NA	NA	NA	NA	NA	NA	NA	NA	NA	NA	NA	0.00103333	0.000841598	0.000199511	4.41287e-07	1.58942e-06	NA	0.039	0.0146	1.23	0.406	0.00313	3.54525	NA	NA	NA	NA	0.112318	0.0163493	0.12552	5.68	1.73	6.04
	PET	mm day-1	potential evapotranspiration								Eragrostis cilianensis	3.1	NA	NA	NA	NA	NA	NA	NA	NA	NA	NA	NA	NA	NA	NA	NA	0.0011857	0.000860053	0.000348177	9.01178e-07		NA	0.0449	0.0206	1.72	10.9	0.106	4.56491	NA	NA	NA	NA	0.0796226	0.0230347	0.0565879	12.4	1.02	11.4
Leaf structural variables	CCtotal	unitless	carbon cost of the whole venation system								Eriachne aristidea	1.57	NA	NA	NA	NA	NA	NA	NA	NA	NA	NA	NA	NA	NA	NA	NA	0.000576737	0.000322807	0.000276518	4.8504e-06		NA	0.0743	0.0132	1.25	9.47	0.0584	6.55499	NA	NA	NA	NA	0.118982	0.0650837	0.136968	4.59	4.48	2.98
	CCMajor	unitless	carbon cost of the major veins								Panicum virgatum	1.47	NA	NA	NA	NA	NA	NA	NA	NA	NA	NA	NA	NA	NA	NA	NA	0.00222893	0.00140233	0.000830797	1.45675e-06		NA	0.0767	0.0116	1.47	5.96	0.0442	3.86134	NA	NA	NA	NA	0.140558	0.101901	0.110343	1.34	2.67	3.89
	CCMinor	unitless	carbon cost of the minor veins								Paspalum dilatatum	3.41	NA	NA	NA	NA	NA	NA	NA	NA	NA	NA	NA	NA	NA	NA	NA	0.000282122	0.000238076	4.34785e-05	2.51433e-06	1.45038e-06	NA	0.0418	0.0148	1.13	20.4	0.14	4.32178	NA	NA	NA	NA	0.0402628	0.0191739	0.039792	3.69	2.17	3.07
	VLAtotal	cm cm-2	total vein length per area								Stipagrotis zeyheri	1.6	NA	NA	NA	NA	NA	NA	NA	NA	NA	NA	NA	NA	NA	NA	NA	0.000212323	0.000176715	3.56135e-05	5.1365e-09		NA	0.0551	0.0155	2.35	28	0.132	8.89114	NA	NA	NA	NA	0.0217985	0.0195411	0.00225743	13.1	1.04	12
	VLAmajor	cm cm-2	major vein length per area
	VLAminor	cm cm-2	minor vein length per area
	VDmidvein	mm	diameter of the midvein
	VDlarge	mm	diameter of the large vein
	VDintermediate	mm	diameter of the intermediate vein
	VDsmall	mm	diameter of the small vein
	VDtransverse	mm	diameter of the transverse vein
	VSAtotal	unitless	total vein surface area per area
	VSAmajor	unitless	major vein surface area per area
	VSAminor	unitless	minor vein surface area per area
	VPAtotal	unitless	total vein projected area per area
	VPAmajor	unitless	major vein projected area per area
	VPAminor	unitless	minor vein projected area per area
	VVAtotal	mm	total vein volume per area
	VVAmajor	mm	major vein volume per area
	VVAminor	mm	minor vein volume per area
	Dm	μm	maximum distance from veins to stomata
	IVD	μm	inter-veinal distance
	LT	μm	maximum leaf thickness
	Pbs	μm	outer perimeter of the bundle sheath
	Pms	μm	outer perimeter of the mestome sheath
	CDmidvein-meta1	μm	conduit diameter of the midvein type I xylem
	CNmidvein-meta1	#	conduit number of the midvein type I xylem
	CDmidvein-meta2	μm	conduit diameter of the midvein type II xylem
	CNmidvein-meta2	#	conduit number of the midvein type II xylem
	CDmidvein-pxlacuna	μm	conduit diameter of the midvein protoxylem lacuna
	CDmidvein-all	μm	conduit diameter of the midvein, irrespective of type
	CNmidvein-all	#	conduit number of the midvein, irrespective of type
	CDlarge-meta1	μm	conduit diameter of the large vein type I xylem
	CNlarge-meta1	#	conduit number of the large vein type I xylem
	CDlarge-meta2	μm	conduit diameter of the large vein type II xylem
	CNlarge-meta2	#	conduit number of the large vein type II xylem
	CDlarge-pxlacuna	μm	conduit diameter of the large vein protoxylem lacuna
	CDlarge-all	μm	conduit diameter of the large vein, irrespective of type
	CNlarge-all	#	conduit number of the large vein, irrespective of type
	CDintermediate-meta2	μm	conduit diameter of the intermediate vein type II xylem
	CNintermediate-meta2	#	conduit number of the intermediate vein type II xylem
	CDsmall-meta2	μm	conduit diameter of the small vein type II xylem
	CNsmall-meta2	#	conduit number of the small vein type II xylem
	BSSAtotal	unitless	total bundle sheath surface area per area
	BSSAmajor	unitless	major vein bundle sheath surface area per area
	BSSAminor	unitless	minor vein bundle sheath surface area per area
	BSPAtotal	unitless	total bundle sheath projected area per area
	BSPAmajor	unitless	major vein bundle sheath projected area per area
	BSPAminor	unitless	minor vein bundle sheath projected area per area
	BSVAtotal	mm	total bundle sheath volume per area
	BSVAmajor	mm	major vein bundle sheath volume per area
	BSVAminor	mm	minor vein bundle sheath volume per area
	MSSAtotal	unitless	total mestome sheath surface area per area
	MSSAmajor	unitless	major vein mestome sheath surface area per area
	MSSAminor	unitless	minor vein mestome sheath surface area per area
	MSPAtotal	unitless	total mestome sheath projected area per area
	MSPAmajor	unitless	major vein mestome sheath projected area per area
	MSPAminor	unitless	minor vein mestome sheath projected area per area
	MSVAtotal	mm	total mestome sheath volume per area
	MSVAmajor	mm	major vein mestome sheath volume per area
	MSVAminor	mm	minor vein mestome sheath volume per area
[truncated: 61 more columns]

## Sheet: Table S3
Table S3. Hydraulic, photosynthetic and anatomical data for 332 grass species from published studies, used to test relationships of leaf gas exchange and hydraulic traits across species, and for differences between C3 and C4 species. We present the reference, species, C3/C4 photosynthetic pathway for the species, method used to measure leaf hydraulic conductance (Kleaf), and values from all studi…
a																		b
Reference	Species	C3/C4	Kleaf Method	Aarea	gs	Kleaf	Kxc	Koxc	Dv	WUEi	TLP	P50	P80	IVD				Species	C3/C4	Aarea	gs	Kleaf	Kleaf/gs	Kxc	Koxc	Dv	WUEi	TLP	P50	P80	IVD
This study	Chasmanthium latifolium	C3	EFM	13.3	0.216	3.92	41.2069	4.33211	5.26	64.1798				267.05				Achnatherum hymenoides	C3									2.28571
This study	Danthonia californica	C3	EFM	13.4	0.193	3.96	14.8388	5.40148	6.69	70.8123				215.477				Agropyron smithii	C3												180
This study	Danthonia decumbens	C3	EFM	24	0.377	8.42	29.0714	11.853	5.87	64.4512		0.424		169.533				Agropyron tsukushiense	C3												379.5
This study	Ehrharta calycina	C3	EFM	20.3	0.383	13.6	26.4775	27.963	4.81	53.6053		0.552		260.726				Agrostis avenacea	C3												234
This study	Lasiacis sorghoidea	C3	EFM	11.6	0.185	5.54			3.81	63.7668				296.778				Agrostis canina	C3									1.19			260
This study	Nassella viridula	C3	EFM	26.9	0.551	8.69	66.9965	9.98516	6.6	51.9541		1.03		212.282				Agrostis capillaris	C3									1.26
This study	Oplismenus hirtellus	C3	EFM	8.3	0.148	2.28	55.149	2.37833	4.4	58.5195		0.379		346.284				Agrostis hyemalis	C3			2.56
This study	Oryza sativa	C3	EFM	24.6	0.457	3.15	40.2475	3.41747	6.63	54.9287				181.778				Alopecurus aequalis	C3	11.62	0.42	1.39	3.30952				27.83	1.15			210.86
This study	Phragmites australis	C3	EFM	25.7	0.714	7.33	299.537	7.51387	5.38	37.1583		0.637		200.286				Alopecurus japonicus	C3												265
This study	Sacciolepis africana	C3	EFM	25.6	0.63	1.88	312.623	1.89137	5.26	47.2421				261.485				Alopecurus myosuroides	C3												326
This study	Triticum aestivum	C3	EFM	23.9	0.639	17.5	34.032	36.0247	3.36	37.9634		0.331		354.378				Alopecurus pratensis	C3									0.96
This study	Alloteropsis cimicina	C4	EFM	20.4	0.154	6.78	85.291	7.3655	6.32	136.821		0.468		216.754				Amphipogon caricinus	C3												275.5
This study	Alloteropsis semialata	C4	EFM	19.3	0.142	8.83	42.3323	11.1573	14.2	136.245		0.366		72.7958				Anisopogon avenaceus	C3												236.4
This study	Andropogon gerardii	C4	EFM	27.8	0.24	7.9	42.3758	9.71025	11.5	118.136		0.64		92.9711				Anthoxanthum odoratum	C3									1.21
This study	Aristida purpurea	C4	EFM	20.9	0.156	6.48	47.7431	7.49763	9.4	133.078		0.561		128.4				Arrhenatherum elatius	C3									1.34
This study	Aristida ternipes	C4	EFM	25.5	0.187	7.64	32.4085	9.99661	8.33	138.238		0.531		119.273				Arundinaria sp.	C3												209.6
This study	Cenchrus setaceus	C4	EFM	28.3	0.217	1.6	42.3339	1.66285	10.1	129.915		0.626		134.255				Arundo Donax	C3												296
This study	Chloris elata	C4	EFM	21	0.142	2.13	5.25702	3.58087	9.15	147.901				128.771				Austrostipa scabra	C3									2.685	2.515
This study	Chloris gayana	C4	EFM	28.4	0.209	3.82	59.1991	4.0835	8.3	138.525		0.505		135.416				Avena nuda	C3	17.9	0.745						24.061
This study	Digitaria ciliaris	C4	EFM	28.4	0.251	1.37	67.3889	1.39843	10.2	113.855		0.63		111.38				Avena sativa	C3												310
This study	Digitaria eriantha	C4	EFM	31	0.206	11.2	51.4986	14.3128	11	153.497		0.212		104.416				Bambusa vulgaris	C3			8.93492						3.07	2.30315
This study	Echinochloa crus-galli	C4	EFM	28	0.241	0.409	43.764	0.412858	11	117.01				96.6522				Beckmannia syzigachne	C3												357
This study	Eragrostis cilianensis	C4	EFM	25.6	0.27	14	24.5114	32.6465	9.55	95.8005		0.408		125.629				Brachypodium pinnatum	C3									1.29
This study	Eriachne aristidea	C4	EFM	31.9	0.2	6.98	183.129	7.25659	8.71	161.214		0.582		135.315				Briza maxima	C3												287.5
This study	Panicum virgatum	C4	EFM	25.7	0.189	11.2	75.3095	13.1567	7.6	136.67		0.317		151.138				Briza media	C3									1.22
This study	Paspalum dilatatum	C4	EFM	31	0.24	12.1	12.5872		11.5	130.377		0.432		94.7387				Bromus catharticus	C3												428.8
This study	Stipagrotis zeyheri	C4	EFM	15.3	0.0832	5.57	9.51258	13.4392	9.48	190.703		0.393		182.339				Bromus erectus	C3									1.25
Bellasio et al. New Phytologist. 2023. 240: 2239-2252	Triticum aestivum	C3		34.4														Bromus inermis	C3			1.82									270
Bellasio et al. New Phytologist. 2023. 240: 2239-2252	Sorghum bicolor	C4		49.3														Bromus japonicus	C3												357
Bellasio et al. New Phytologist. 2023. 240: 2239-2252	Zea mays	C4		37.1														Bromus rigidus	C3												358
Griffin-Nolan et al. 2023 Functional Ecology. 37: 1126-1139	Austrostipa scabra	C3	RKM								2.685	2.515						Bromus unioloides	C3												342
Griffin-Nolan et al. 2023 Functional Ecology. 37: 1126-1139	Aristida contorta	C4	RKM								1.355	1.56						Centotheca lappacea	C3	8.61	0.2	5.5	27.5				43.42	1.86			489.44
Griffin-Nolan et al. 2023 Functional Ecology. 37: 1126-1139	Astrebla lappacea	C4	RKM								2.01	1.37						Chasmanthium latifolium	C3	13.3	0.216	3.92	18.1481	41.2069	4.33211	5.26	64.1798				267.05
Griffin-Nolan et al. 2023 Functional Ecology. 37: 1126-1139	Astrebla pectinate	C4	RKM								1.95	1.4						Chusquea ramosissima	C3			4.2						1.98	1.03	1.81
Griffin-Nolan et al. 2023 Functional Ecology. 37: 1126-1139	Cenchrus ciliaris	C4	RKM								1.555	1.16						Cortaderia selloana	C3												262.7
Griffin-Nolan et al. 2023 Functional Ecology. 37: 1126-1139	Chloris truncate	C4	RKM								1.62	1.73						Cyrtococcum accrescens	C3	11.32	0.49	5.83	11.898				23.27	1.24			365.91
Griffin-Nolan et al. 2023 Functional Ecology. 37: 1126-1139	Themeda triandra	C4	RKM								1.35	1.45						Cyrtococcum patens	C3	19.04	0.7	5.1	7.28571				27.11	1.33			258.47
Israel et al. 2022. Journal of Experimental Botany. 73: 1546-1565	Panicum bisulcatum	C3		17.58	0.34					54.82								Dactylis aschersoniana	C3												230
Israel et al. 2022. Journal of Experimental Botany. 73: 1546-1565	Steinchisma laxum/laxa	C3		19.79	0.35					58.94								Dactylis glomerata	C3			1.06						1.21			200
Israel et al. 2022. Journal of Experimental Botany. 73: 1546-1565	Panicum miliaceum	C4		33.63	0.31					107.12								Danthonia californica	C3	13.4	0.193	3.96	20.5181	14.8388	5.40148	6.69	70.8123				215.477
Israel et al. 2022. Journal of Experimental Botany. 73: 1546-1565	Leptochloa fusca	C4		32.14	0.34					94.33								Danthonia carphoides	C3												228.2
Israel et al. 2022. Journal of Experimental Botany. 73: 1546-1565	Panicum antidotale	C4		31.94	0.25					126.08								Danthonia decumbens	C3	24	0.377	8.42	22.3342	29.0714	11.853	5.87	64.4512	1.28	0.424		169.533
Israel et al. 2022. Journal of Experimental Botany. 73: 1546-1565	Setaria italica/viridis	C4		30.64	0.25					119.56								Danthonia parryi	C3												200
Israel et al. 2022. Journal of Experimental Botany. 73: 1546-1565	Megathyrsus maximus	C4		30.65	0.25					122.1								Deschampsia cespitosa	C3									1.4
Israel et al. 2022. Journal of Experimental Botany. 73: 1546-1565	Chloris gayana	C4		37.64	0.33					102.44								Dichanthelium oligosanthes	C3			1.09
Jacob et al. 2022. PC&E. 45: 1631-1646	Festuca arundinaceae	C3	LICOR E	12.04	0.165	5.99				86.55	1.73	2.3						Ehrharta calycina	C3	20.3	0.383	13.6	35.5091	26.4775	27.963	4.81	53.6053		0.552		260.726
Jacob et al. 2022. PC&E. 45: 1631-1646	Phalaris aquatica	C3	LICOR E	14.96	0.219	5.34				76.81	2.09	1.78						Ehrharta erecta	C3												226.1
Jacob et al. 2022. PC&E. 45: 1631-1646	Chloris gayana	C4	LICOR E	16.18	0.1	3.95				163.14	1.55	1.83						Entolasia stricta	C3												290.9
Jacob et al. 2022. PC&E. 45: 1631-1646	Digitaria eriantha	C4	LICOR E	12.11	0.076	3.93				158.81	1.59	1.31						Festuca arundinaceae	C3	12.04	0.165	6.595	39.9697				86.55	1.73	2.3		380
Jacob et al. 2022. PC&E. 45: 1631-1646	Themeda triandra	C4	LICOR E	11.03	0.1	5.43				114.82	2.91	2.08						Festuca asperula	C3												305.8
Pan et al. 2022. PC&E. 45: 1612-1630	Sorghum bicolor	C4		49.9	0.27				8.33	186.1				73.66				Festuca elatior	C3												466.3
Pan et al. 2022. PC&E. 45: 1612-1630	Sorghum bicolor	C4		40.6	0.23				10.03	176.2				55.12				Festuca littoralis	C3												243.1
Pan et al. 2022. PC&E. 45: 1612-1630	Sorghum bicolor	C4		31.7	0.17				10.82	190.3				51.51				Festuca myuros	C3												264.2
Pan et al. 2022. PC&E. 45: 1612-1630	Sorghum bicolor	C4		41.6	0.23				9.01	186.5				63.89				Festuca ovina	C3									1.36
Pan et al. 2022. PC&E. 45: 1612-1630	Sorghum bicolor	C4		46.4	0.33				7.67	141.7				72.33				Festuca pratensis	C3									1.45
Pan et al. 2022. PC&E. 45: 1612-1630	Sorghum bicolor	C4		49.6	0.25				8.76	196.1				65.67				Festuca rupicola	C3									1.25
Pan et al. 2022. PC&E. 45: 1612-1630	Sorghum bicolor	C4		35.1	0.22				7.52	159.6				77.43				Festuca scabrella	C3												250
Pan et al. 2022. PC&E. 45: 1612-1630	Sorghum bicolor	C4		37.5	0.21				7.31	181.6				77.37				Festuca subverticillata	C3			1.91
Pan et al. 2022. PC&E. 45: 1612-1630	Sorghum bicolor	C4		48.10	0.278				7.82	174.30				79.07				Glyceria declinata	C3												303.1
Pan et al. 2022. PC&E. 45: 1612-1630	Sorghum bicolor	C4		42.2	0.26				8.19	170.5				70.59				Glyceria striata	C3												120
Pan et al. 2022. PC&E. 45: 1612-1630	Sorghum bicolor	C4		34.6	0.25				8.07	141.4				74.2				Helictotrichon pubescens	C3									1.35
Pan et al. 2022. PC&E. 45: 1612-1630	Sorghum bicolor	C4		25	0.14				11.84	185.2				45.4				Hesperostipa comata	C3									2.56939	2.3
Pan et al. 2022. PC&E. 45: 1612-1630	Sorghum bicolor	C4		24.3	0.14				10.34	178.2				53.96				Holcus lanatus	C3									1.3
Pan et al. 2022. PC&E. 45: 1612-1630	Sorghum bicolor	C4		51.4	0.30				7.09	174.2				89.61				Hordeum pusillum	C3			0.44
Pan et al. 2022. PC&E. 45: 1612-1630	Sorghum bicolor	C4		43.8	0.26				9.4	172.3				61.11				Hordeum vulgare	C3												502.3
Pan et al. 2022. PC&E. 45: 1612-1630	Sorghum bicolor	C4		43.0	0.24				8.43	183.2				72.62				Hymenachne indica	C3												264
Pan et al. 2022. PC&E. 45: 1612-1630	Sorghum bicolor	C4		46.3	0.23				10.06	201				55.03				Isachne globosa	C3												170
Pan et al. 2022. PC&E. 45: 1612-1630	Sorghum bicolor	C4		53.1	0.42				8.35	128				83.42				Koeleria macrantha	C3			4.49
Pan et al. 2022. PC&E. 45: 1612-1630	Sorghum bicolor	C4		53.5	0.28				9.67	192.7				59.97				Lasiacis sorghoidea	C3	11.6	0.185	5.54	29.9459			3.81	63.7668				296.778
Pan et al. 2022. PC&E. 45: 1612-1630	Sorghum bicolor	C4		42.8	0.23				11.99	186.4				47.65				Leersia hexandra	C3												205.2
Pan et al. 2022. PC&E. 45: 1612-1630	Sorghum bicolor	C4		49.8	0.28				8.2	181.1				78.25				Lolium perenne	C3		0.2845	16.5	57.9965					1.85	1	1.56	372.5
Pan et al. 2022. PC&E. 45: 1612-1630	Sorghum bicolor	C4		36.4	0.17				10.8	211				55.47				Lophatherum gracile	C3	11.3	0.21	2.72	12.9524				54.64	1.8			576.56
Pan et al. 2022. PC&E. 45: 1612-1630	Sorghum bicolor	C4		46.0	0.23				9.72	196.5				60.5				Merostachys claussenii	C3			8.4						1.68	1.36	2.05
Pan et al. 2022. PC&E. 45: 1612-1630	Sorghum bicolor	C4		35.1	0.18				8.85	186.1				64.22				Micraira subulifolia	C3												191.8
Pan et al. 2022. PC&E. 45: 1612-1630	Sorghum bicolor	C4		43.9	0.24				9.19	186.1				69.87				Microlaena stipoides	C3												196
Pan et al. 2022. PC&E. 45: 1612-1630	Sorghum bicolor	C4		34.5	0.23				8.25	151.8				72.11				Molinia arundinacea	C3									1.55
Pan et al. 2022. PC&E. 45: 1612-1630	Sorghum bicolor	C4		41.2	0.24				8.31	177.3				65.93				Nardus stricta	C3									1.28			231.2
Pan et al. 2022. PC&E. 45: 1612-1630	Sorghum bicolor	C4		36.1	0.26				9.42	139.9				64.21				Nassella trichotoma	C3												190.3
Pan et al. 2022. PC&E. 45: 1612-1630	Sorghum bicolor	C4		31.0	0.17				10.32	178.6				55.17				Nassella viridula	C3	26.9	0.551	8.69	15.7713	66.9965	9.98516	6.6	51.9541		1.03		212.282
Pan et al. 2022. PC&E. 45: 1612-1630	Sorghum bicolor	C4		48.3	0.27				7.58	183.7				72.33				Oplismenus aemulus	C3												240.5
Pan et al. 2022. PC&E. 45: 1612-1630	Sorghum bicolor	C4		45.4	0.26				8.56	178.5				72.31				Oplismenus compositus	C3	8.99	0.39	11.97	30.6923				23.22	1.23			387.05
Pan et al. 2022. PC&E. 45: 1612-1630	Sorghum bicolor	C4		40.7	0.25				8.56	164.9				72.31				Oplismenus hirtellus	C3	8.3	0.148	2.28	15.4054	55.149	2.37833	4.4	58.5195		0.379		346.284
Pan et al. 2022. PC&E. 45: 1612-1630	Sorghum bicolor	C4		44	0.24				9.95	188.5				56.81				Oplismenus undulatifolius	C3												346
Pan et al. 2022. PC&E. 45: 1612-1630	Sorghum bicolor	C4		39.4	0.22				9.47	178.5				59.59				Oryza australiansis	C3	23.1	0.27	4.93	18.2593	14.2	7.7	3.95841	85.5556
Pan et al. 2022. PC&E. 45: 1612-1630	Sorghum bicolor	C4		58.8	0.31				8.75	189.9				66.1				Oryza granulata	C3	17.6	0.23	4.3	18.6957	24	5.3	6.45847	76.5217
Pan et al. 2022. PC&E. 45: 1612-1630	Sorghum bicolor	C4		35.2	0.21				8.45	180.8				72.22				Oryza latifolia	C3	35.9	0.58	12.2	21.0345				61.8966
Pan et al. 2022. PC&E. 45: 1612-1630	Sorghum bicolor	C4		45.3	0.28				8.14	166.3				74.49				Oryza punctata	C3	20.5	0.23	3.65	15.8696	15.7	5	4.45799	89.1304
Pan et al. 2022. PC&E. 45: 1612-1630	Sorghum bicolor	C4		33.6	0.18				9.64	185.7				53.76				Oryza rifopogon	C3	25.2	0.32	4.09	12.7812	16	5.5	4.43845	78.75
Pan et al. 2022. PC&E. 45: 1612-1630	Sorghum bicolor	C4		46.5	0.26				6.86	181.2				91.77				Oryza rufipogon	C3	29.2	0.335	4.535	13.5373	16.5	14.9	4.93192	98.3553
Pan et al. 2022. PC&E. 45: 1612-1630	Sorghum bicolor	C4		43.9	0.28				7.79	160.4				72.9				Oryza sativa	C3	24.7697	0.360166	8.8296	24.5154	20.7295	12.7035	4.63492	82.2024	1.22667	0.865		202.339
Pan et al. 2022. PC&E. 45: 1612-1630	Sorghum bicolor	C4		41.6	0.256				10.41	163.1				53.16				Oryzopsis miliacea	C3												214.6
Pan et al. 2022. PC&E. 45: 1612-1630	Sorghum bicolor	C4		34	0.23				10.27	154.1				54.4				Ottochloa gracillima	C3												210.1
Pan et al. 2022. PC&E. 45: 1612-1630	Sorghum bicolor	C4		26.3	0.16				9.27	173.6				62.72				Ottochloa nodosa	C3	23.49	0.64	9.11	14.2344				36.71	1.16			116.35
Pan et al. 2022. PC&E. 45: 1612-1630	Sorghum bicolor	C4		46.9	0.25				7.89	192.1				70.99				Panicum bisulcatum	C3	19.9389	0.256259	3.7641	14.6887	10.5521	24.7619		84.6703	0.94			250
Pan et al. 2022. PC&E. 45: 1612-1630	Sorghum bicolor	C4		55.5	0.36				8.47	156.2				73.06				Panicum decipiens	C3												280
Pan et al. 2022. PC&E. 45: 1612-1630	Sorghum bicolor	C4		47.6	0.31				8.28	160.6				71.96				Panicum hylaeicum	C3												290
Pan et al. 2022. PC&E. 45: 1612-1630	Sorghum bicolor	C4		37.5	0.2				8.28	191.1				71.96				Panicum laxum	C3												200
Pan et al. 2022. PC&E. 45: 1612-1630	Sorghum bicolor	C4		38.3	0.22				10.12	174.4				54.19				Panicum rivulare	C3												245
Batool et al. 2021. International Journal of Agriculture & Biology. 25: 581-590	Avena nuda	C3	RKM	17.6	0.71					24.7887								Panicum schenckii	C3												200
Batool et al. 2021. International Journal of Agriculture & Biology. 25: 581-590	Avena nuda	C3	RKM	18.2	0.78					23.3333								Panicum trichanthum	C3												236.1
Májeková et al. 2021. Functional Ecology. 35: 1299-1311	Agrostis canina	C3									1.19							Panicum trichoides	C3												218.6
Májeková et al. 2021. Functional Ecology. 35: 1299-1311	Agrostis capillaris	C3									1.26							Pascopyrum smithii	C3			1.46						2	1.8
Májeková et al. 2021. Functional Ecology. 35: 1299-1311	Alopecurus pratensis	C3									0.96							Phalaris aquatica	C3	14.96	0.219	5.34	24.3836				76.81	2.09	1.78
Májeková et al. 2021. Functional Ecology. 35: 1299-1311	Anthoxanthum odoratum	C3									1.21							Phalaris arundinacea	C3												258.6
Májeková et al. 2021. Functional Ecology. 35: 1299-1311	Arrhenatherum elatius	C3									1.34							Phalaris brachystachys	C3												277.9
Májeková et al. 2021. Functional Ecology. 35: 1299-1311	Brachypodium pinnatum	C3									1.29							Pharus latifolius	C3		0.1345	2.54	18.8848						1.88	2.36
Májeková et al. 2021. Functional Ecology. 35: 1299-1311	Briza media	C3									1.22							Phleum pratence	C3												230
Májeková et al. 2021. Functional Ecology. 35: 1299-1311	Bromus erectus	C3									1.25							Phragmites australis	C3	23.055	0.672	6.005	8.93601	299.537	7.51387	5.38	34.8592	1.48	0.637		233.125
Májeková et al. 2021. Functional Ecology. 35: 1299-1311	Dactylis glomerata	C3									1.21							Phragmites communis	C3												233
Májeková et al. 2021. Functional Ecology. 35: 1299-1311	Danthonia decumbens	C3									1.28							Poa annua	C3												259
Májeková et al. 2021. Functional Ecology. 35: 1299-1311	Deschampsia cespitosa	C3									1.4							Poa nipponica	C3												291
Májeková et al. 2021. Functional Ecology. 35: 1299-1311	Festuca ovina	C3									1.36							Poa pratensis	C3			8.57									266
Májeková et al. 2021. Functional Ecology. 35: 1299-1311	Festuca pratensis	C3									1.45							Poa secunda	C3									2.1
Májeková et al. 2021. Functional Ecology. 35: 1299-1311	Festuca rupicola	C3									1.25							Polypogon fugax	C3												235
Májeková et al. 2021. Functional Ecology. 35: 1299-1311	Helictotrichon pubescens	C3									1.35							Sacciolepis africana	C3	25.6	0.63	1.88	2.98413	312.623	1.89137	5.26	47.2421				261.485
Májeková et al. 2021. Functional Ecology. 35: 1299-1311	Holcus lanatus	C3									1.3							Sacciolepis indica	C3	20.05	0.53	2.86	5.39623				37.78	1.26			320.445
Májeková et al. 2021. Functional Ecology. 35: 1299-1311	Molinia arundinacea	C3									1.55							Secale cereale	C3												349
Májeková et al. 2021. Functional Ecology. 35: 1299-1311	Nardus stricta	C3									1.28							Sinarundinaria nitida	C3	5.48739	0.0681481	3.13125	45.9477				80.5216
Májeková et al. 2021. Functional Ecology. 35: 1299-1311	Trisetum flavescens	C3									1.2							Steinchisma laxa	C3	17.4414	0.319554	4.5	14.0821				55.87	1.01
Sonawane et al. 2021. New Phytologist. 230: 1802-1814	Panicum bisulcatum	C3	EFM	36.351	0.22157	4.4705	10.5521	24.7619										Stipa columbiana	C3												460
Sonawane et al. 2021. New Phytologist. 230: 1802-1814	Panicum antidotale	C4	EFM	17.0239	0.257053	9.8518	13.2567	6.24868										Stipa comata	C3												270
Xu et al. 2021. Russian Journal of Plant Physiology. 68: 136-146	Zea mays	C4	EFM			6.84091												Stipa falcata	C3												224.4
Ye et al. 2021. Frontiers in Plant Science. 12: 1-10	Oryza sativa	C3	Licor E	36.2	0.46	13			4.98									Stipa occidentalis	C3												170
Ye et al. 2021. Frontiers in Plant Science. 12: 1-10	Oryza sativa	C3	Licor E	35.3	0.45	12.9			4.94									Stipa speciosa	C3												280
Ye et al. 2021. Frontiers in Plant Science. 12: 1-10	Oryza sativa	C3	Licor E	27.7	0.22	10.6			4.58									Stipa splendens	C3												230
Ye et al. 2021. Frontiers in Plant Science. 12: 1-10	Oryza sativa	C3	Licor E	30	0.31	11.7			4.55									Stipa tenacissima	C3												180
Ye et al. 2021. Frontiers in Plant Science. 12: 1-10	Oryza sativa	C3	Licor E	25.6	0.22	9.6			4.34									Stipa tenuis	C3												180
Ye et al. 2021. Frontiers in Plant Science. 12: 1-10	Oryza sativa	C3	Licor E	21.2	0.18	9.7			4.32									Tetrarrhena juncea	C3												267
Ocheltree et al. 2020. Journal of Plant Hydraulics. 7: e-001	Bambusa vulgaris	C3	RKM			8.93492					3.07	2.30315						Thyridolepis mitchelliana	C3												267.7
Pathare et al. 2020. PC&E. 43: 1897-1910	Ischaemum afrum	C4	Dm	32.7863		20.24			9					115.722				Thysanolaena latifolia	C3	12.14	0.4	10.24	25.6				30.27	1.39			209.19
Pathare et al. 2020. PC&E. 43: 1897-1910	Heteropogon contortus	C4	Dm	23.9627		26.78			12					90.7823				Trisetum flavescens	C3									1.2
Pathare et al. 2020. PC&E. 43: 1897-1910	Eragrostis curvula	C4	Dm	38.5745		14.56			6					181.666				Triticum aestivum	C3	29.15	0.639	17.5	27.3865	34.032	36.0247	3.36	37.9634		0.331		319.689
Pathare et al. 2020. PC&E. 43: 1897-1910	Chloris gayana	C4	Dm	39.4922		17.17			7					141.508				Triticum turgidum	C3	19.299	1.00198	9.02885	9.011				17.6	1.31
Pathare et al. 2020. PC&E. 43: 1897-1910	Eleusine indica	C4	Dm	40.9745		12.36			4					217.583				Zizania latifolia	C3												202.5
Pathare et al. 2020. PC&E. 43: 1897-1910	Sporobolus airoides	C4	Dm	29.8922		10.43			7					164.184				Panicum milioides	C3/C4	22	0.24						94				180
Pathare et al. 2020. PC&E. 43: 1897-1910	Digitaria sanguinalis	C4	Dm	29.398		17.99			8					129.888				Alloteropsis cimicina	C4	20.4	0.154	6.78	44.026	85.291	7.3655	6.32	136.821		0.468		216.754
Pathare et al. 2020. PC&E. 43: 1897-1910	Echinochloa colona	C4	Dm	39.2804		17.36			8					128.584				Alloteropsis semialata	C4	19.3	0.142	8.83	62.1831	42.3323	11.1573	14.2	136.245		0.366		87.9479
Pathare et al. 2020. PC&E. 43: 1897-1910	Echinochloa esculenta	C4	Dm	38.6451		15.28			7					143.933				Andropogon furcatus	C4												90
Pathare et al. 2020. PC&E. 43: 1897-1910	Eriachne aristidea	C4	Dm	34.3392		11.84			5					201.236				Andropogon gerardii	C4	27.1407	0.180504	9.66	53.5168	42.3758	9.71025	11.5	168.488	1.50334	1.84	5.66	92.9711
Pathare et al. 2020. PC&E. 43: 1897-1910	Eriochloa sericea	C4	Dm	36.1745		16.1			8					130.852				Andropogon scoparius	C4												100
Pathare et al. 2020. PC&E. 43: 1897-1910	Urochloa dictyoneura	C4	Dm	31.7275		12.39			6					182.683				Apluda mutica	C4	41.09	0.5	1.84	3.68				82.26	2.05			150.85
Pathare et al. 2020. PC&E. 43: 1897-1910	Panicum virgatum	C4	Dm	32.998		11.29			5					211.074				Aristida biglandulosa	C4												154.4
Pathare et al. 2020. PC&E. 43: 1897-1910	Panicum maximum	C4	Dm	38.5745		15.03			6					164.287				Aristida contorta	C4									1.355	1.56
Pathare et al. 2020. PC&E. 43: 1897-1910	Panicum miliaceum	C4	Dm	36.8804		9.9			4					250.073				Aristida longiseta	C4												150
Pathare et al. 2020. PC&E. 43: 1897-1910	Paspalum dilatatum	C4	Dm	29.8216		19.9			8					119.986				Aristida purpurea	C4	20.9	0.156	6.48	41.5385	47.7431	7.49763	9.4	133.078	2.03061	0.561		128.4
Pathare et al. 2020. PC&E. 43: 1897-1910	Paspalum macrophyllum	C4	Dm	22.3392		20.6			10					99.1117				Aristida ramosa	C4												107.1
Pathare et al. 2020. PC&E. 43: 1897-1910	Danthoniopsis dinteri	C4	Dm	41.6804		11.2			6					182.377				Aristida ternipes	C4	25.5	0.187	7.64	40.8556	32.4085	9.99661	8.33	138.238		0.531		119.273
Cano et al. 2019. New Phytologist. 223: 1280-1295	Astrebla lappacea	C4		33.2	0.20146					167								Aristida vagans	C4												104
Cano et al. 2019. New Phytologist. 223: 1280-1295	Axonopus compressus	C4		27.2	0.321898					84								Arthraxon hispidus	C4												91
Cano et al. 2019. New Phytologist. 223: 1280-1295	Eragrostis curvula	C4		22.8	0.247445					93								Arundinella hirta	C4												75
Cano et al. 2019. New Phytologist. 223: 1280-1295	Leptochloa fusca	C4		32	0.267153					121								Arundinella montana	C4												106.8
Cano et al. 2019. New Phytologist. 223: 1280-1295	Panicum coloratum	C4		31.7	0.239416					134								Arundinella nepalensis	C4												135.5
Cano et al. 2019. New Phytologist. 223: 1280-1295	Panicum miliaceum	C4		37.4	0.353285					107								Astrebla lappacea	C4	36.1	0.20573						178	2.01	1.37		127.5
Cano et al. 2019. New Phytologist. 223: 1280-1295	Dichanthium sericeum	C4		30.2	0.194161					158								Astrebla pectinate	C4									1.95	1.4
Cano et al. 2019. New Phytologist. 223: 1280-1295	Echinochloa frumentacea	C4		31.6	0.317518					99								Axonopus affinis	C4												86.3
Cano et al. 2019. New Phytologist. 223: 1280-1295	Panicum antidotale	C4		28.2	0.262774					109								Axonopus compressus	C4	27.6	0.340949	8.51	24.9598				80.695	1.28			171.28
Cano et al. 2019. New Phytologist. 223: 1280-1295	Paspalum dilatatum	C4		36.7	0.262774					143								Bothriochloa ischaemum	C4	25.12	0.4	5.61	14.025				62.37	1.68			138.09
Cano et al. 2019. New Phytologist. 223: 1280-1295	Setaria viridis	C4		29.2	0.227737					128								Bothriochloa macra	C4												83.8
Cano et al. 2019. New Phytologist. 223: 1280-1295	Sorghum bicolor	C4		39.1	0.262774					110								Bouteloua curtipendula	C4									2.5	1.6		120.3
Cano et al. 2019. New Phytologist. 223: 1280-1295	Zea mays	C4		32	0.261314					122								Bouteloua dactyloides	C4			5.24
Cano et al. 2019. New Phytologist. 223: 1280-1295	Chloris gayana	C4		34.5	0.249635					139								Bouteloua gracilis	C4	24.0123	0.172689	3.27	18.9358				139.05	2.06117	2.395	6.15	150
Cano et al. 2019. New Phytologist. 223: 1280-1295	Eriochloa meyeriana	C4		32	0.194891					164								Brachiaria dictyoneura	C4												174.5
Cano et al. 2019. New Phytologist. 223: 1280-1295	Panicum deustum	C4		32.1	0.278102					117								Brachiaria erucaeformis	C4												135.2
Cano et al. 2019. New Phytologist. 223: 1280-1295	Megathyrsus maximus	C4		34.2	0.353285					107								Brachiaria foliosa	C4												172.5
Cano et al. 2019. New Phytologist. 223: 1280-1295	Panicum monticola	C4		42.3	0.443066					97								Brachiaria lorentziana	C4												150.9
Cano et al. 2019. New Phytologist. 223: 1280-1295	Sporobolus fimbriatus	C4		26.9	0.207299					131								Brachiaria subquadripara	C4	34.56	0.73	22.58	30.9315				47.35	1.02			144.81
Cano et al. 2019. New Phytologist. 223: 1280-1295	Urochloa panicoides	C4		24.7	0.20146					129								Brachiaria texana	C4												172.4
Griffin-Nolan et al. 2019. Oecologia. 189: 353-363	Hesperostipa comata	C3									2.7	2.3						Buchloe dactyloides	C4												143.8
Griffin-Nolan et al. 2019. Oecologia. 189: 353-363	Pascopyrum smithii	C3									2	1.8						Cenchrus ciliaris	C4									1.555	1.16
Griffin-Nolan et al. 2019. Oecologia. 189: 353-363	Poa secunda	C3									2.1							Cenchrus setaceus	C4	28.3	0.217	1.6	7.37327	42.3339	1.66285	10.1	129.915		0.626		134.255
Griffin-Nolan et al. 2019. Oecologia. 189: 353-363	Andropogon gerardii	C4									1.7	1.1						Chloris cucullata	C4												90
Griffin-Nolan et al. 2019. Oecologia. 189: 353-363	Bouteloua curtipendula	C4									2.5	1.6						Chloris distichophylla	C4												150
Griffin-Nolan et al. 2019. Oecologia. 189: 353-363	Bouteloua gracilis	C4									2.3	1.1						Chloris elata	C4	21	0.142	2.13	15	5.25702	3.58087	9.15	147.901				128.771
Griffin-Nolan et al. 2019. Oecologia. 189: 353-363	Sorghastrum nutans	C4									1.6	0.8						Chloris gayana	C4	31.3687	0.241439	8.31333	34.4324	59.1991	4.0835	7.65	133.821	1.55	1.1675		128.975
Griffin-Nolan et al. 2019. Oecologia. 189: 353-363	Sporobolus asper	C4									2.3	2						Chloris pectinata	C4												90.5
Hoover et al. 2019. Plant & Soil. 441: 207-218	Achnatherum hymenoides	C3									2.28571							Chloris truncata	C4												106
Hoover et al. 2019. Plant & Soil. 441: 207-218	Hesperostipa comata	C3									2.43878							Chloris truncate	C4									1.62	1.73
Hoover et al. 2019. Plant & Soil. 441: 207-218	Sporobolus spp.	C4									2.41327							Chloris verticillata	C4			7.24
Hoover et al. 2019. Plant & Soil. 441: 207-218	Aristida purpurea	C4									2.03061							Coix lacryma-jobi	C4												109.5
Hoover et al. 2019. Plant & Soil. 441: 207-218	Pleuraphis jamesii	C4									2.47959							Cymbopogon exaltatus	C4												101
Liu et al. 2019. Journal of Experimental Botany. 70: 1567-1580	Echinochloa crus-galli	C4	HPM	47.31	0.62	22.35				76.8	1.11			197.55				Cynodon dactylon	C4	34.27	0.42	1.57	3.7381				81.81	1.56			138.715
Liu et al. 2019. Journal of Experimental Botany. 70: 1567-1580	Imperata cylindrica	C4	HPM	25.46	0.32	13.24				80.1	1.2			105.86				Cynodon plectostacyns	C4												148.3
Liu et al. 2019. Journal of Experimental Botany. 70: 1567-1580	Bothriochloa ischaemum	C4	HPM	25.12	0.4	5.61				62.37	1.68			138.09				Dactyloctenium aegyptium	C4	27.25	0.28	4.53	16.1786				96.37	1.64			127.92
Liu et al. 2019. Journal of Experimental Botany. 70: 1567-1580	Megathrysus maximus	C4	HPM	27.53	0.32	4.1				87.1	1.6			102.46				Danthoniopsis dinteri	C4	41.6804	0.25	11.2	44.8			6	166.722				182.377
Liu et al. 2019. Journal of Experimental Botany. 70: 1567-1580	Axonopus compressus	C4	HPM	28	0.36	8.51				77.39	1.28			171.28				Dichanthium sericeum	C4	30.2	0.194161						158
Liu et al. 2019. Journal of Experimental Botany. 70: 1567-1580	Stenotaphrum helferii	C4	HPM	23.26	0.26	16.6				87.97	1.39			231.88				Digitaria adscendens	C4												80
Liu et al. 2019. Journal of Experimental Botany. 70: 1567-1580	Lophatherum gracile	C3	HPM	11.3	0.21	2.72				54.64	1.8			576.56				Digitaria brownii	C4												82.4
Liu et al. 2019. Journal of Experimental Botany. 70: 1567-1580	Cyrtococcum patens	C3	HPM	19.04	0.7	5.1				27.11	1.33			258.47				Digitaria californica	C4			1.85
Liu et al. 2019. Journal of Experimental Botany. 70: 1567-1580	Echinochloa colona	C4	HPM	54.43	0.85	13.72				64.28	1.1			178.26				Digitaria chrysoblephara	C4	38.02	0.73	9.23	12.6438				52.19	1.21			206.63
Liu et al. 2019. Journal of Experimental Botany. 70: 1567-1580	Setaria viridis	C4	HPM	27.79	0.26	13.93				106.83	1.52			144.79				Digitaria ciliaris	C4	28.4	0.251	1.37	5.45817	67.3889	1.39843	10.2	113.855		0.63		95.74
Liu et al. 2019. Journal of Experimental Botany. 70: 1567-1580	Cynodon dactylon	C4	HPM	34.27	0.42	1.57				81.81	1.56			126.13				Digitaria eriantha	C4	21.555	0.141	7.565	53.6525	51.4986	14.3128	11	156.153	1.59	0.761		104.416
Liu et al. 2019. Journal of Experimental Botany. 70: 1567-1580	Eriochloa procera	C4	HPM	20.07	0.24	4.71				83.13	1.34			204.82				Digitaria exilis	C4	16.9072	0.166337	4.32692	26.013				102.4	0.72
Liu et al. 2019. Journal of Experimental Botany. 70: 1567-1580	Sporobolus hancei	C4	HPM	32.61	0.33	3.98				99.68	1.37			192.94				Digitaria henryi	C4	38.54	0.68	17.33	25.4853				56.79	1.08			233.69
Liu et al. 2019. Journal of Experimental Botany. 70: 1567-1580	Digitaria violascens	C4	HPM	28.1	0.75	3.42				37.39	1.18			177.02				Digitaria sanguinalis	C4	29.398	0.22	17.99	81.7727			8	133.627				111.594
Liu et al. 2019. Journal of Experimental Botany. 70: 1567-1580	Setaria glauca	C4	HPM	29.79	0.42	11.09				71.74	1.36			160.65				Digitaria violascens	C4	28.1	0.75	3.42	4.56				37.39	1.18			134.01
Liu et al. 2019. Journal of Experimental Botany. 70: 1567-1580	Alopecurus aequalis	C3	HPM	11.62	0.42	1.39				27.83	1.15			210.86				Echinochloa colona	C4	46.8552	0.56	15.54	27.75			8	64.28	1.1			153.422
Liu et al. 2019. Journal of Experimental Botany. 70: 1567-1580	Paspalum conjugatum	C4	HPM	25.58	0.2	11.88				128.59	1.24			248.2				Echinochloa crus-galli	C4	37.655	0.4305	11.3795	26.4332	43.764	0.412858	11	96.9052	1.11			134.834
Liu et al. 2019. Journal of Experimental Botany. 70: 1567-1580	Neyraudia reynaudiana	C4	HPM	24.18	0.21	2.49				117.02	1.69			114.85				Echinochloa esculenta	C4	38.6451	0.24	15.28	63.6667			7	161.021				143.933
Liu et al. 2019. Journal of Experimental Botany. 70: 1567-1580	Phragmites australis	C3	HPM	20.41	0.63	4.68				32.56	1.48			223.89				Echinochloa frumentacea	C4	29.3	0.333759						106				100
Liu et al. 2019. Journal of Experimental Botany. 70: 1567-1580	Ottochloa nodosa	C3	HPM	23.49	0.64	9.11				36.71	1.16			116.35				Echinochloa pungens	C4												100
Liu et al. 2019. Journal of Experimental Botany. 70: 1567-1580	Dactyloctenium aegyptium	C4	HPM	27.25	0.28	4.53				96.37	1.64			127.92				Eleusine coracana	C4												174.7
Liu et al. 2019. Journal of Experimental Botany. 70: 1567-1580	Paspalum dilatatum	C4	HPM	31.03	0.4	6.65				78.53	1.52			203.2				Eleusine indica	C4	39.3573	0.375	10.975	29.2667			4	76.96	1.35			199.984
Liu et al. 2019. Journal of Experimental Botany. 70: 1567-1580	Digitaria chrysoblephara	C4	HPM	38.02	0.73	9.23				52.19	1.21			206.63				Eleusine tristachya	C4												168
Liu et al. 2019. Journal of Experimental Botany. 70: 1567-1580	Eleusine indica	C4	HPM	37.74	0.49	9.59				76.96	1.35			187.37				Enneapogon nigricans	C4												85.6
Liu et al. 2019. Journal of Experimental Botany. 70: 1567-1580	Sacciolepis indica	C3	HPM	20.05	0.53	2.86				37.78	1.26			310.29				Eragrostis atrovirens	C4	30.23	0.26	3.23	12.4231				117.66	1.35			231.83
Liu et al. 2019. Journal of Experimental Botany. 70: 1567-1580	Panicum repens	C4	HPM	26.17	0.24	7.77				109.58	1.65			158.56				Eragrostis chloromelas	C4												145.4
Liu et al. 2019. Journal of Experimental Botany. 70: 1567-1580	Leptochloa chinensis	C4	HPM	30.76	0.29	4.99				105.83	1.27			121.13				Eragrostis cilianensis	C4	25.6	0.27	14	51.8519	24.5114	32.6465	9.55	95.8005		0.408		142.864
Liu et al. 2019. Journal of Experimental Botany. 70: 1567-1580	Microstegium vimineum	C4	HPM	24.32	0.23	5.83				103.8	1.06			151.14				Eragrostis curvula	C4	22.9436	0.198148	14.56	73.4803			6	106				150.833
Liu et al. 2019. Journal of Experimental Botany. 70: 1567-1580	Apluda mutica	C4	HPM	41.09	0.5	1.84				82.26	2.05			150.85				Eragrostis ferruginea	C4												148.5
Liu et al. 2019. Journal of Experimental Botany. 70: 1567-1580	Eragrostis atrovirens	C4	HPM	30.23	0.26	3.23				117.66	1.35			231.83				Eragrostis lehmanniana	C4	42.5926	0.232773	4.55	19.5469				182.979	1.65626	4.12	6.44
Liu et al. 2019. Journal of Experimental Botany. 70: 1567-1580	Centotheca lappacea	C3	HPM	8.61	0.2	5.5				43.42	1.86			489.44				Eragrostis multicaulis	C4												154
Liu et al. 2019. Journal of Experimental Botany. 70: 1567-1580	Brachiaria subquadripara	C4	HPM	34.56	0.73	22.58				47.35	1.02			144.81				Eragrostis nigra	C4	35.1852	0.202521	4.82	23.8				173.736	1.33324	4.78
Liu et al. 2019. Journal of Experimental Botany. 70: 1567-1580	Cyrtococcum accrescens	C3	HPM	11.32	0.49	5.83				23.27	1.24			365.91				Eragrostis parviflora	C4												129.1
Liu et al. 2019. Journal of Experimental Botany. 70: 1567-1580	Eragrostis perlaxa	C4	HPM	26.07	0.19	3.06				135.44	1.52			138.68				Eragrostis perlaxa	C4	26.07	0.19	3.06	16.1053				135.44	1.52			138.68
Liu et al. 2019. Journal of Experimental Botany. 70: 1567-1580	Miscanthus floridulus	C4	HPM	31.1	0.26	4.75				118.4	1.49			151				Eragrostis philippica	C4												118.3
Liu et al. 2019. Journal of Experimental Botany. 70: 1567-1580	Pennisetum purpureum	C4	HPM	34.26	0.5	10.29				68.62	1.57			224.65				Eragrostis tef	C4												142.8
Liu et al. 2019. Journal of Experimental Botany. 70: 1567-1580	Paspalum orbiculare	C4	HPM	30.06	0.33	4.28				92.28	1.18			206.66				Eriachne aristidea	C4	33.1196	0.21	9.41	44.8095	183.129	7.25659	6.855	161.214		0.582		168.276
Liu et al. 2019. Journal of Experimental Botany. 70: 1567-1580	Ischaemum barbatum	C4	HPM	30.43	0.48	5.15				63.33	1.52			225.28				Eriachne ovata	C4												107.4
Liu et al. 2019. Journal of Experimental Botany. 70: 1567-1580	Digitaria henryi	C4	HPM	38.54	0.68	17.33				56.79	1.08			233.69				Eriochloa australiensis	C4												128.6
Liu et al. 2019. Journal of Experimental Botany. 70: 1567-1580	Oplismenus compositus	C3	HPM	8.99	0.39	11.97				23.22	1.23			387.05				Eriochloa crebra	C4												96.2
Liu et al. 2019. Journal of Experimental Botany. 70: 1567-1580	Setaria palmifolia	C4	HPM	24.1	0.35	2.35				69.21	1.52			177.71				Eriochloa meyeriana	C4	32	0.194891						164				141.2
Liu et al. 2019. Journal of Experimental Botany. 70: 1567-1580	Thysanolaena latifolia	C3	HPM	12.14	0.4	10.24				30.27	1.39			209.19				Eriochloa procera	C4	20.07	0.24	4.71	19.625				83.13	1.34			159.81
Moura dos Santos et al. 2019. International Journal of Plant Production. 13: 227-239	Saccharum officinarum	C4	LICOR E			1.04286												Eriochloa pseudoacrotricha	C4												108.1
Moura dos Santos et al. 2019. International Journal of Plant Production. 13: 227-239	Saccharum officinarum	C4	LICOR E			0.828571												Eriochloa sericea	C4	36.1745	0.26	16.1	61.9231			8	139.133				130.852
Moura dos Santos et al. 2019. International Journal of Plant Production. 13: 227-239	Saccharum officinarum	C4	LICOR E			0.842857												Hemarthria uncinata	C4												78.3
Moura dos Santos et al. 2019. International Journal of Plant Production. 13: 227-239	Saccharum officinarum	C4	LICOR E			0.778571												Heteropogon contortus	C4	13.8532	0.119333	26.78	224.413			12	150.5				85.1911
Moura dos Santos et al. 2019. International Journal of Plant Production. 13: 227-239	Saccharum officinarum	C4	LICOR E			0.971429												Imperata cylindrica	C4	25.46	0.32	13.24	41.375				80.1	1.2			98.68
Moura dos Santos et al. 2019. International Journal of Plant Production. 13: 227-239	Saccharum officinarum	C4	LICOR E			2.15714												Ischaemum afrum	C4	32.7863	0.2	20.24	101.2			9	163.931				115.722
Pathare et al. 2019. New Phytologist. 225: 169-182	Ischaemum afrum	C4			0.2													Ischaemum anthephroides	C4												94
Pathare et al. 2019. New Phytologist. 225: 169-182	Heteropogon contortus	C4			0.16													Ischaemum aristatum	C4												72
Pathare et al. 2019. New Phytologist. 225: 169-182	Eragrostis curvula	C4			0.26													Ischaemum barbatum	C4	30.43	0.48	5.15	10.7292				63.33	1.52			225.28
Pathare et al. 2019. New Phytologist. 225: 169-182	Chloris gayana	C4			0.23													Leptochloa chinensis	C4	30.76	0.29	4.99	17.2069				105.83	1.27			118.215
Pathare et al. 2019. New Phytologist. 225: 169-182	Eleusine indica	C4			0.26													Leptochloa fusca	C4	32.07	0.303577						107.665
Pathare et al. 2019. New Phytologist. 225: 169-182	Sporobolus airoides	C4			0.21													Megathyrsus maximus	C4	30.7933	0.307762	4.1	13.322				105.4	1.6			102.46
Pathare et al. 2019. New Phytologist. 225: 169-182	Digitaria sanguinalis	C4			0.22													Melinus minutiflora	C4												152.6
Pathare et al. 2019. New Phytologist. 225: 169-182	Echinochloa colona	C4			0.27													Microstegium vimineum	C4	24.32	0.23	5.83	25.3478				103.8	1.06			151.14
Pathare et al. 2019. New Phytologist. 225: 169-182	Echinochloa esculenta	C4			0.24													Miscanthus floridulus	C4	31.1	0.26	4.75	18.2692				118.4	1.49			151
Pathare et al. 2019. New Phytologist. 225: 169-182	Eriachne aristidea	C4			0.22													Miscanthus sinensis	C4												95.6
Pathare et al. 2019. New Phytologist. 225: 169-182	Eriochloa sericea	C4			0.26													Muhlenbergia montana	C4												163.9
Pathare et al. 2019. New Phytologist. 225: 169-182	Urochloa dictyoneura	C4			0.23													Neyraudia reynaudiana	C4	24.18	0.21	2.49	11.8571				117.02	1.69			114.85
Pathare et al. 2019. New Phytologist. 225: 169-182	Panicum virgatum	C4			0.19													Panicum antidotale	C4	25.7213	0.256609	9.8518	38.3922	13.2567	6.24868		100.436				87
Pathare et al. 2019. New Phytologist. 225: 169-182	Panicum maximum	C4			0.23													Panicum bergii	C4												171.9
Pathare et al. 2019. New Phytologist. 225: 169-182	Panicum miliaceum	C4			0.23													Panicum bulbosum	C4												84.5
Pathare et al. 2019. New Phytologist. 225: 169-182	Paspalum dilatatum	C4			0.2													Panicum buncei	C4												143.2
Pathare et al. 2019. New Phytologist. 225: 169-182	Paspalum macrophyllum	C4			0.13													Panicum capillare	C4												108
Pathare et al. 2019. New Phytologist. 225: 169-182	Danthoniopsis dinteri	C4			0.25													Panicum clandestium	C4												75.1
Quirk et al. 2019. Functional Ecology. 33: 388-398	Eragrostis curvula	C4		10.3	0.087					119								Panicum coloratum	C4	27.35	0.214708						146				169.3
Quirk et al. 2019. Functional Ecology. 33: 388-398	Heteropogon contortus	C4		5.53	0.048					124								Panicum decompositum	C4												130
Quirk et al. 2019. Functional Ecology. 33: 388-398	Themeda triandra	C4		2.44	0.037					68.3								Panicum deustum	C4	32.1	0.278102						117
Bellasio et al. 2018. Plant Science. 274: 181-192	Eragrostis curvula	C4		20.1														Panicum dichotomiflorum	C4												166.5
Bellasio et al. 2018. Plant Science. 274: 181-192	Heteropogon contortus	C4		9.92														Panicum effusum	C4												143.1
Bellasio et al. 2018. Plant Science. 274: 181-192	Themeda triandra	C4		7.16														Panicum filipes	C4												141.3
Taylor et al. 2018. Journal of Experimental Botany. 69: 2731-2741	Triticum turgidum	C3	EFM	19.299	1.00198	9.02885				17.6	1.31							Panicum kalaharense	C4												160.2
Taylor et al. 2018. Journal of Experimental Botany. 69: 2731-2741	Oryza sativa	C3	EFM	15.0928	0.538614	4.06731				25.6	1.36							Panicum laevifolium	C4												157.7
Taylor et al. 2018. Journal of Experimental Botany. 69: 2731-2741	Steinchisma laxa	C3	EFM	15.0928	0.289109	4.5				52.8	1.01							Panicum lanipes	C4												135.5
Taylor et al. 2018. Journal of Experimental Botany. 69: 2731-2741	Panicum bisulcatum	C3	EFM	8.82474	0.253465	3.05769				36.8	0.94							Panicum maximum	C4	30.7873	0.2	15.03	75.15			6	159				142.143
Taylor et al. 2018. Journal of Experimental Botany. 69: 2731-2741	Sorghum bicolor	C4	EFM	16.8247	0.0831683	2.56731				168.8	0.82							Panicum miliaceum	C4	31.0188	0.256985	6.56538	25.5478			4	112.707	0.85			189.537
Taylor et al. 2018. Journal of Experimental Botany. 69: 2731-2741	Digitaria exilis	C4	EFM	16.9072	0.166337	4.32692				102.4	0.72							Panicum monticola	C4	33.65	0.351533						114
Taylor et al. 2018. Journal of Experimental Botany. 69: 2731-2741	Setaria italica	C4	EFM	12.9485	0.0990099	4.35577				128	0.87							Panicum prionitis	C4												170
Taylor et al. 2018. Journal of Experimental Botany. 69: 2731-2741	Panicum milaceum	C4	EFM	16.1649	0.134653	3.23077				124	0.85							Panicum repens	C4	26.17	0.24	7.77	32.375				109.58	1.65			158.56
Wang et al. 2018. Journal of Experimental Botany. 69: 4033-4045	Oryza sativa	C3	EFM	18.6		12.2					1.13	0.91						Panicum simile	C4												124.4
Wang et al. 2018. Journal of Experimental Botany. 69: 4033-4045	Oryza sativa	C3	EFM	20.23		11.73					1.19	0.82						Panicum sp.	C4												170
Xiong et al. 2018. PC&E. 41: 436-450	Oryza sativa	C3	EFM	17.8226	0.402469	6.14583			5.55	44.2831								Panicum stapfianum	C4												178.1
Xiong et al. 2016. New Phytologist. 572-583	Oryza sativa	C3	EFM	22.6	0.28	7.2	14.3	14.6	3.94187	80.7143								Panicum texanum	C4												153
Xiong et al. 2016. New Phytologist. 572-583	Oryza sativa	C3	EFM	31.8	0.33	8.74	17	18.1	3.59847	96.3636								Panicum trachyrachis	C4												124.3
Xiong et al. 2016. New Phytologist. 572-583	Oryza sativa	C3	EFM	20.9	0.31	7.3	18.3	12.2	5.17368	67.4194								Panicum virgatum	C4	28.8664	0.179415	11.3625	63.331	75.3095	13.1567	6.3	155.94	1.22604	1.5185	4.34	176.438
Xiong et al. 2016. New Phytologist. 572-583	Oryza sativa	C3	EFM	23.9	0.28	7.17	13.8	15.2	3.01498	85.3571								Paspalum conjugatum	C4	25.58	0.2	11.88	59.4				128.59	1.24			159.1
Xiong et al. 2016. New Phytologist. 572-583	Oryza latifolia	C3	EFM	35.9	0.58	12.2				61.8966								Paspalum dilatatum	C4	32.1379	0.275693	12.8833	46.7307	12.5872		9.75	117.302	1.52	0.432		126.381
Xiong et al. 2016. New Phytologist. 572-583	Oryza australiansis	C3	EFM	23.1	0.27	4.93	14.2	7.7	3.95841	85.5556								Paspalum distichum	C4												81
Xiong et al. 2016. New Phytologist. 572-583	Oryza rufipogon	C3	EFM	34.8	0.48	5.76	16.5	14.9	4.93192	72.5								Paspalum macrophyllum	C4	22.3392	0.13	20.6	158.462			10	171.84				99.1117
Xiong et al. 2016. New Phytologist. 572-583	Oryza punctata	C3	EFM	20.5	0.23	3.65	15.7	5	4.45799	89.1304								Paspalum notatum	C4												80
Xiong et al. 2016. New Phytologist. 572-583	Oryza granulata	C3	EFM	17.6	0.23	4.3	24	5.3	6.45847	76.5217								Paspalum orbiculare	C4	30.06	0.33	4.28	12.9697				92.28	1.18			206.66
Xiong et al. 2016. New Phytologist. 572-583	Oryza rifopogon	C3	EFM	25.2	0.32	4.09	16	5.5	4.43845	78.75								Paspalum repens	C4												80
Xiong et al. 2016. New Phytologist. 572-583	Oryza rufipogon	C3	EFM	23.6	0.19	3.31				124.211								Paspalum thunbergii	C4												78
Ocheltree et al. 2016. New Phytologist. 210: 97-107	Andropogon gerardii	C4	RKM	26.4815	0.121008	6.81				218.84	1.30668	3.78	5.66					Paspalum urvillei	C4												82.2
Ocheltree et al. 2016. New Phytologist. 210: 97-107	Bouteloua gracilis	C4	RKM	24.0123	0.172689	3.27				139.05	1.82234	3.69	6.15					Paspalum vaginatum	C4												66
Ocheltree et al. 2016. New Phytologist. 210: 97-107	Eragrostis lehmanniana	C4	RKM	42.5926	0.232773	4.55				182.979	1.65626	4.12	6.44					Pennisetum alopecuroides	C4												76.1
Ocheltree et al. 2016. New Phytologist. 210: 97-107	Eragrostis nigra	C4	RKM	35.1852	0.202521	4.82				173.736	1.33324	4.78						Pennisetum flaccidum	C4	27.9012	0.17605	10.46	59.4148				158.484	1.30923	1.88	4.54
Ocheltree et al. 2016. New Phytologist. 210: 97-107	Panicum virgatum	C4	RKM	27.9012	0.159244	9.72				175.211	1.22604	2.72	4.34					Pennisetum purpureum	C4	34.26	0.5	10.29	20.58				68.62	1.57			224.65
Ocheltree et al. 2016. New Phytologist. 210: 97-107	Pennisetum flaccidum	C4	RKM	27.9012	0.17605	10.46				158.484	1.30923	1.88	4.54					Pennisetum typhoides	C4												120.4
Ocheltree et al. 2016. New Phytologist. 210: 97-107	Schizachyrium scoparium	C4	RKM	29.0123	0.141176	6.81				205.504	1.48756	3.94	6					Pleuraphis jamesii	C4									2.47959
Ocheltree et al. 2016. New Phytologist. 210: 97-107	Sorghastrum nutans	C4	RKM	31.0494	0.159244	10.62				194.98	1.53937	4.21	7.37					Pseudobrachiaria deflexa	C4												116
Ocheltree et al. 2016. New Phytologist. 210: 97-107	Spartina pectinata	C4	RKM	25.7407	0.15084	12.65				170.649	1.09512	1.8	2.39					Rhynchelytrum repens	C4												122.5
Ocheltree et al. 2014. PC&E. 37: 132-139	Agrostis hyemalis	C3	HPFM			2.56												Saccharum officinarum	C4			1.10357									103
Ocheltree et al. 2014. PC&E. 37: 132-139	Bromus inermis	C3	HPFM			1.82												Schizachyrium scoparium	C4	29.0123	0.141176	6.81	48.2375				205.504	1.48756	3.94	6
Ocheltree et al. 2014. PC&E. 37: 132-139	Dactylis glomerata	C3	HPFM			1.06												Setaria geniculata	C4												77.4
Ocheltree et al. 2014. PC&E. 37: 132-139	Dichanthelium oligosanthes	C3	HPFM			1.09												Setaria glauca	C4	29.79	0.42	11.09	26.4048				71.74	1.36			160.65
Ocheltree et al. 2014. PC&E. 37: 132-139	Festuca subverticillata	C3	HPFM			1.91												Setaria italica	C4	21.7942	0.174505	4.35577	24.9607				123.78	0.87			110
Ocheltree et al. 2014. PC&E. 37: 132-139	Hordeum pusillum	C3	HPFM			0.44												Setaria palmifolia	C4	24.1	0.35	2.35	6.71429				69.21	1.52			177.71
Ocheltree et al. 2014. PC&E. 37: 132-139	Koeleria macrantha	C3	HPFM			4.49												Setaria plicata	C4												75.5
Ocheltree et al. 2014. PC&E. 37: 132-139	Pascopyrum smithii	C3	HPFM			1.46												Setaria pumila	C4			2.47
Ocheltree et al. 2014. PC&E. 37: 132-139	Poa pratensis	C3	HPFM			8.57												Setaria sphacelata	C4												75.1
Ocheltree et al. 2014. PC&E. 37: 132-139	Andropogon gerardii	C4	HPFM			14.27												Setaria verticillata	C4												95.2
Ocheltree et al. 2014. PC&E. 37: 132-139	Bouteloua dactyloides	C4	HPFM			5.24												Setaria viridis	C4	28.495	0.243869	13.93	57.1209				117.415	1.52			116.195
Ocheltree et al. 2014. PC&E. 37: 132-139	Chloris verticillata	C4	HPFM			7.24												Sorghastrum nutans	C4	31.0494	0.159244	10.62	66.6902				194.98	1.56969	2.505	7.37
Ocheltree et al. 2014. PC&E. 37: 132-139	Digitaria californica	C4	HPFM			1.85												Sorghum bicolor	C4	41.3436	0.240599	2.56731	10.6705			8.96875	174.326	0.82			67.3994
Ocheltree et al. 2014. PC&E. 37: 132-139	Panicum virgatum	C4	HPFM			13.24												Sorghum halepense	C4												91
Ocheltree et al. 2014. PC&E. 37: 132-139	Setaria pumila	C4	HPFM			2.47												Sorghum sudanense	C4												95.5
Ocheltree et al. 2014. PC&E. 37: 132-139	Spartina pectinata .	C4	HPFM			3.12												Sorghum vulgare	C4												100
Ocheltree et al. 2014. PC&E. 37: 132-139	Sporobolus cryptandrus	C4	HPFM			3.88												Spartina pectinata	C4	25.7407	0.15084	7.885	52.2738				170.649	1.09512	1.8	2.39
Ocheltree et al. 2014. PC&E. 37: 132-139	Sporobolus heteroplepis	C4	HPFM			1.33												Spinifex hirsutus	C4												158.7
Ocheltree et al. 2014. PC&E. 37: 132-139	Tripsacum dactyloides	C4	HPFM			2.56												Sporobolus airoides	C4	29.8922	0.21	10.43	49.6667			7	142.344				164.184
Pinto et al. 2014. Journal of Experimental Botany. 65: 3669-3681	Panicum bisulcatum	C3		17	0.21					83								Sporobolus asper	C4									2.3	2
Pinto et al. 2014. Journal of Experimental Botany. 65: 3669-3681	Panicum milioides	C3		22	0.24					94								Sporobolus cryptandrus	C4			3.88
Pinto et al. 2014. Journal of Experimental Botany. 65: 3669-3681	Astrebla lappacea	C4		39	0.21					189								Sporobolus fimbriatus	C4	26.9	0.207299						131
Pinto et al. 2014. Journal of Experimental Botany. 65: 3669-3681	Panicum coloratum	C4		23	0.19					158								Sporobolus hancei	C4	32.61	0.33	3.98	12.0606				99.68	1.37			192.94
Pinto et al. 2014. Journal of Experimental Botany. 65: 3669-3681	Heteropogon contortus	C4		16	0.15					177								Sporobolus heteroplepis	C4			1.33
Pinto et al. 2014. Journal of Experimental Botany. 65: 3669-3681	Panicum monticola	C4		25	0.26					131								Sporobolus spp.	C4									2.41327
Pinto et al. 2014. Journal of Experimental Botany. 65: 3669-3681	Panicum maximum	C4		23	0.17					159								Sporobulus africanus	C4												143.6
Pinto et al. 2014. Journal of Experimental Botany. 65: 3669-3681	Chloris gayana	C4		32	0.33					126								Sporobulus elongatus	C4												126.9
Pinto et al. 2014. Journal of Experimental Botany. 65: 3669-3681	Zea mays	C4		27	0.21					160								Sporobulus fimbriatus	C4												112
Pinto et al. 2014. Journal of Experimental Botany. 65: 3669-3681	Echinochloa frumentacea	C4		27	0.35					113								Sporobulus indicus	C4												126.8
Yang et al. 2012. Tree Physiology. 32: 414-422	Sinarundinaria nitida	C3	RKM	5.48739	0.0681481	3.13125				80.5216								Sporobulus viriginicus	C4												140
Holloway-Phillips & Brodribb. 2011. PC&E. 34: 302-313	Lolium perenne	C3	RKM		0.2845	16.5					1.85	1	1.56					Stenotaphrum helferii	C4	23.26	0.26	16.6	63.8462				87.97	1.39			231.88
Saha et al. 2009. Plant Physiology. 149: 1992-1999	Merostachys claussenii	C3	RKM			8.4					1.68	1.36	2.05					Stenotaphrum seundatum	C4												83.3
Saha et al. 2009. Plant Physiology. 149: 1992-1999	Chusquea ramosissima	C3	RKM			4.2					1.98	1.03	1.81					Stipagrotis zeyheri	C4	15.3	0.0832	5.57	66.9471	9.51258	13.4392	9.48	190.703		0.393		182.339
Brodribb et al. 2004. New Phytologist. 162: 663-670	Pharus latifolius	C3	RKM		0.1345	2.54						1.88	2.36					Themeda australis	C4												78.3
Stiller et al. 2003. Plant Physiology. 132: 1698-1706	Oryza sativa	C3			0.4822	10.2												Themeda triandra	C4	6.87667	0.0685	5.43	79.2701				91.56	2.13	1.765
Stiller et al. 2003. Plant Physiology. 132: 1698-1706	Oryza sativa	C3			0.4822	4.7												Tridens brasiliensis	C4												111.9
Martre et al. 2001. New Phytologist. 146: 235-247	Festuca arundinaceae	C3				7.2												Triodia irritans	C4												141.6
Kawamitsu et al. 1985. Plant & Cell Physiology. 26: 589-593	Agropyron tsukushiense	C3												379.5				Tripsacum dactyloides	C4			2.56
Kawamitsu et al. 1985. Plant & Cell Physiology. 26: 589-593	Agrostis cania	C3												260				Triraphis mollis	C4												112.6
Kawamitsu et al. 1985. Plant & Cell Physiology. 26: 589-593	Alopecurus japonicus	C3												265				Urochloa bolbodes	C4												107.4
Kawamitsu et al. 1985. Plant & Cell Physiology. 26: 589-593	Alopecurus myosuroides	C3												326				Urochloa dictyoneura	C4	31.7275	0.23	12.39	53.8696			6	137.945				182.683
Kawamitsu et al. 1985. Plant & Cell Physiology. 26: 589-593	Arundo Donax	C3												296				Urochloa mosambiceusis	C4												174.4
Kawamitsu et al. 1985. Plant & Cell Physiology. 26: 589-593	Beckmannia syzigachne	C3												357				Urochloa panicoides	C4	24.7	0.20146						129				162.3
Kawamitsu et al. 1985. Plant & Cell Physiology. 26: 589-593	Briza maxima	C3												287.5				Vaseyochloa multinervosa	C4												190
Kawamitsu et al. 1985. Plant & Cell Physiology. 26: 589-593	Bromus catharticus	C3												428.8				Vetiveria sp.	C4												110.7
Kawamitsu et al. 1985. Plant & Cell Physiology. 26: 589-593	Bromus japonicus	C3												357				Zea mays	C4	32.0333	0.235657	6.84091	29.0291				141				111.4
Kawamitsu et al. 1985. Plant & Cell Physiology. 26: 589-593	Bromus rigidus	C3												358				Zoysia japonica	C4												112.1
Kawamitsu et al. 1985. Plant & Cell Physiology. 26: 589-593	Cortaderia selloana	C3												262.7				Zoysia macrantha	C4												132
Kawamitsu et al. 1985. Plant & Cell Physiology. 26: 589-593	Dactylis glomerata	C3												200				Zoysia tenuifolia	C4												90.6
Kawamitsu et al. 1985. Plant & Cell Physiology. 26: 589-593	Festuca elatior	C3												466.3
Kawamitsu et al. 1985. Plant & Cell Physiology. 26: 589-593	Festuca myuros	C3												264.2				Count	C3	33	35	46	34	16	16	16	33	44	17	4	94
Kawamitsu et al. 1985. Plant & Cell Physiology. 26: 589-593	Hordeum vulgare	C3												502.3					C4	81	81	79	71	17	16	31	81	58	29	8	170
Kawamitsu et al. 1985. Plant & Cell Physiology. 26: 589-593	Hymenachne indica	C3												264
Kawamitsu et al. 1985. Plant & Cell Physiology. 26: 589-593	Isachne globosa	C3												170						Aarea	gs	Kleaf	Kleaf/gs	Kx	Kox	Dv	WUEi	TLP	P50	P80	IVD
Kawamitsu et al. 1985. Plant & Cell Physiology. 26: 589-593	Lolium perenne	C3												372.5				Average	C3	18.3485	0.385517	5.76921	20.1607	62.3508	11.4505	5.02001	56.0636	1.51765	1.32271	1.945	270.713
Kawamitsu et al. 1985. Plant & Cell Physiology. 26: 589-593	Oplismenus undulatifolius	C3												346					C4	28.937	0.272018	8.28424	40.0039	49.2882	8.99538	8.41141	121.639	1.49319	1.52721	5.36125	130.827
Kawamitsu et al. 1985. Plant & Cell Physiology. 26: 589-593	Oryza sativa	C3												222.9				Standard deviation	C3	7.19113	0.213218	4.02339	11.9527	96.4363	9.91592	0.996898	23.2547	0.471141	0.761284	0.341419	81.3829
Kawamitsu et al. 1985. Plant & Cell Physiology. 26: 589-593	Panicum bisulcatum	C3												250					C4	6.78195	0.139417	5.5607	34.7936	41.5028	7.68093	2.32969	37.8531	0.401139	1.14947	1.55214	38.0417
Kawamitsu et al. 1985. Plant & Cell Physiology. 26: 589-593	Phalaris arundinacea	C3												258.6				Standard error	C3	1.25182	0.0360405	0.593217	2.04987	24.1091	2.47898	0.249224	4.04812	0.0710271	0.184638	0.170709	8.394
Kawamitsu et al. 1985. Plant & Cell Physiology. 26: 589-593	Phragmites communis	C3												233					C4	0.75355	0.0154908	0.625627	4.12924	10.0659	1.92023	0.418425	4.2059	0.0526721	0.213451	0.548763	2.91767
Kawamitsu et al. 1985. Plant & Cell Physiology. 26: 589-593	Poa annua	C3												259
Kawamitsu et al. 1985. Plant & Cell Physiology. 26: 589-593	Poa nipponica	C3												291			Species in trimmed phylogeny for phylogenetic analyses	N	C3	19	21	30	21	11	11	9	23	33	11	3	52
Kawamitsu et al. 1985. Plant & Cell Physiology. 26: 589-593	Poa pratensis	C3												266					C4	47	47	40	39	13	12	17	54	38	20	5	82
Kawamitsu et al. 1985. Plant & Cell Physiology. 26: 589-593	Polypogon fugax	C3												235			Raw data	Parametric phylogenetic anova	Lambda	0.149 NS	0 NS	0 NS	0 NS	0 NS	0 NS	0 NS	0 NS	0.409 NS	0 NS	0 NS	0.871 ***
Kawamitsu et al. 1985. Plant & Cell Physiology. 26: 589-593	Sacciolepis indica	C3												330.6					F	22.66 ***	8.66 **	5.74 *	7.05 *	0.62 NS	1.05 NS	17.64 ***	53.06 ***	0.01 NS	1.86 NS	23.92 **	40.89 ***
Kawamitsu et al. 1985. Plant & Cell Physiology. 26: 589-593	Secale cereale	C3												349				Non parametric phylogenetic anova	K	0.207 NS	0.169 NS	0.137 NS	0.202 NS	0.417 NS	0.362 NS	0.728 **	0.389 **	0.243 NS	0.340 NS	1.68 **	0.578 **
Kawamitsu et al. 1985. Plant & Cell Physiology. 26: 589-593	Triticum aestivum	C3												285					F	22.9 *	8.66 NS	5.74 NS	7.05 NS	0.622 NS	1.05 NS	17.65 *	53.06 **	0.014 NS	1.86 NS	23.9 *	170.3 **
Kawamitsu et al. 1985. Plant & Cell Physiology. 26: 589-593	Zizania latifolia	C3												202.5			Log-transformed data	Parametric phylogenetic anova	Lambda	0.238 NS	0 NS	0 NS	0 NS	0 NS	0 NS	0 NS	0.083 NS	0.256 NS	0 NS	0 NS	0.601 ***
Kawamitsu et al. 1985. Plant & Cell Physiology. 26: 589-593	Arthraxon hispidus	C4												91					F	22.27 ***	7.21 **	6.64 *	8.06 **	0.02 NS	0.96 NS	20 ***	70.29 ***	0.01 NS	1.86 NS	46.73 ***	66.26 ***
Kawamitsu et al. 1985. Plant & Cell Physiology. 26: 589-593	Arundinella hirta	C4												75				Non parametric phylogenetic anova	K	0.310 *	0.147 NS	0.127 NS	0.143 NS	0.382 NS	0.173 NS	0.755 **	0.315 *	0.188 NS	0.422 NS	2.28 **	0.371 **
Kawamitsu et al. 1985. Plant & Cell Physiology. 26: 589-593	Chloris gayana	C4												110					F	22.7 *	7.21 NS	6.65 NS	8.06 NS	0.019 NS	0.957 NS	20 **	70.29 **	0.004 NS	1.86 NS	46.73 *	198.2 **
Kawamitsu et al. 1985. Plant & Cell Physiology. 26: 589-593	Coix lacryma-jobi	C4												109.5
Kawamitsu et al. 1985. Plant & Cell Physiology. 26: 589-593	Cynodon dactylon	C4												151.3			Raw data	Parametric anova	F	29.7 ***	5.79 **	7.20 **	10.4 **	0.19 NS	0.066 NS	30.7 ***	37.6 ***	0.006 NS	1.75 NS	18.1 **	181 ***
Kawamitsu et al. 1985. Plant & Cell Physiology. 26: 589-593	Cynodon plectostacyns	C4												148.3			Log-transformed data			29.5 ***	4.47 *	7.00 **	11.2 **	0.36 NS	0.500 NS	36.0 ***	44.9 ***	0.003 NS	0.92 NS	26.3 ***	192 ***
Kawamitsu et al. 1985. Plant & Cell Physiology. 26: 589-593	Digitaria adscendens	C4												80
Kawamitsu et al. 1985. Plant & Cell Physiology. 26: 589-593	Digitaria ciliaris	C4												80.1
Kawamitsu et al. 1985. Plant & Cell Physiology. 26: 589-593	Digitaria sanguinalis	C4												93.3
Kawamitsu et al. 1985. Plant & Cell Physiology. 26: 589-593	Digitaria violascens	C4												91
Kawamitsu et al. 1985. Plant & Cell Physiology. 26: 589-593	Echinochloa crus-galli	C4												110.3
Kawamitsu et al. 1985. Plant & Cell Physiology. 26: 589-593	Eleusine coracana	C4												174.7
Kawamitsu et al. 1985. Plant & Cell Physiology. 26: 589-593	Eleusine indica	C4												195
Kawamitsu et al. 1985. Plant & Cell Physiology. 26: 589-593	Eragrostis ferruginea	C4												148.5
Kawamitsu et al. 1985. Plant & Cell Physiology. 26: 589-593	Eragrostis multicaulis	C4												154
Kawamitsu et al. 1985. Plant & Cell Physiology. 26: 589-593	Eragrostis tef	C4												142.8
Kawamitsu et al. 1985. Plant & Cell Physiology. 26: 589-593	Imperata cylindrica	C4												91.5
Kawamitsu et al. 1985. Plant & Cell Physiology. 26: 589-593	Ischaemum anthephroides	C4												94
Kawamitsu et al. 1985. Plant & Cell Physiology. 26: 589-593	Ischaemum aristatum	C4												72
Kawamitsu et al. 1985. Plant & Cell Physiology. 26: 589-593	Leptochloa chinensis	C4												115.3
Kawamitsu et al. 1985. Plant & Cell Physiology. 26: 589-593	Miscanthus sinensis	C4												95.6
Kawamitsu et al. 1985. Plant & Cell Physiology. 26: 589-593	Panicum antidotale	C4												87
Kawamitsu et al. 1985. Plant & Cell Physiology. 26: 589-593	Panicum capillare	C4												108
Kawamitsu et al. 1985. Plant & Cell Physiology. 26: 589-593	Panicum clandestium	C4												75.1
Kawamitsu et al. 1985. Plant & Cell Physiology. 26: 589-593	Panicum coloratum	C4												169.3
Kawamitsu et al. 1985. Plant & Cell Physiology. 26: 589-593	Panicum dichotomiflorum	C4												166.5
Kawamitsu et al. 1985. Plant & Cell Physiology. 26: 589-593	Panicum maximum	C4												120
Kawamitsu et al. 1985. Plant & Cell Physiology. 26: 589-593	Panicum miliaceum	C4												129
Kawamitsu et al. 1985. Plant & Cell Physiology. 26: 589-593	Panicum texanum	C4												153
Kawamitsu et al. 1985. Plant & Cell Physiology. 26: 589-593	Panicum virgatum	C4												167.1
Kawamitsu et al. 1985. Plant & Cell Physiology. 26: 589-593	Paspalum conjugatum	C4												70
Kawamitsu et al. 1985. Plant & Cell Physiology. 26: 589-593	Paspalum dilatatum	C4												87.6
Kawamitsu et al. 1985. Plant & Cell Physiology. 26: 589-593	Paspalum distichum	C4												81
Kawamitsu et al. 1985. Plant & Cell Physiology. 26: 589-593	Paspalum notatum	C4												80
Kawamitsu et al. 1985. Plant & Cell Physiology. 26: 589-593	Paspalum thunbergii	C4												78
Kawamitsu et al. 1985. Plant & Cell Physiology. 26: 589-593	Paspalum urvillei	C4												82.2
Kawamitsu et al. 1985. Plant & Cell Physiology. 26: 589-593	Paspalum vaginatum	C4												66
Kawamitsu et al. 1985. Plant & Cell Physiology. 26: 589-593	Pennisetum alopecuroides	C4												76.1
Kawamitsu et al. 1985. Plant & Cell Physiology. 26: 589-593	Saccharum officinarum	C4												103
Kawamitsu et al. 1985. Plant & Cell Physiology. 26: 589-593	Setaria plicata	C4												75.5
Kawamitsu et al. 1985. Plant & Cell Physiology. 26: 589-593	Setaria sphacelata	C4												75.1
Kawamitsu et al. 1985. Plant & Cell Physiology. 26: 589-593	Setaria viridis	C4												87.6
Kawamitsu et al. 1985. Plant & Cell Physiology. 26: 589-593	Sorghum bicolor	C4												110.2
Kawamitsu et al. 1985. Plant & Cell Physiology. 26: 589-593	Sorghum halepense	C4												91
Kawamitsu et al. 1985. Plant & Cell Physiology. 26: 589-593	Sorghum sudanense	C4												95.5
Kawamitsu et al. 1985. Plant & Cell Physiology. 26: 589-593	Sporobulus elongatus	C4												126.9
Kawamitsu et al. 1985. Plant & Cell Physiology. 26: 589-593	Sporobulus indicus	C4												126.8
Kawamitsu et al. 1985. Plant & Cell Physiology. 26: 589-593	Sporobulus viriginicus	C4												140
Kawamitsu et al. 1985. Plant & Cell Physiology. 26: 589-593	Stenotaphrum seundatum	C4												83.3
Kawamitsu et al. 1985. Plant & Cell Physiology. 26: 589-593	Urochloa mosambiceusis	C4												174.4
Kawamitsu et al. 1985. Plant & Cell Physiology. 26: 589-593	Vetiveria sp.	C4												110.7
Kawamitsu et al. 1985. Plant & Cell Physiology. 26: 589-593	Zea mays	C4												111.4
Kawamitsu et al. 1985. Plant & Cell Physiology. 26: 589-593	Zoysia japonica	C4												112.1
Kawamitsu et al. 1985. Plant & Cell Physiology. 26: 589-593	Zoysia tenuifolia	C4												90.6
Hattersley 1984. Annals of Botany. 53: 163-179	Agrostis avenacea	C3												234
Hattersley 1984. Annals of Botany. 53: 163-179	Amphipogon caricinus	C3												275.5
Hattersley 1984. Annals of Botany. 53: 163-179	Anisopogon avenaceus	C3												236.4
Hattersley 1984. Annals of Botany. 53: 163-179	Arundinaria Michx.	C3												209.6
Hattersley 1984. Annals of Botany. 53: 163-179	Bromus unioloides	C3												342
Hattersley 1984. Annals of Botany. 53: 163-179	Danthonia carphoides	C3												228.2
Hattersley 1984. Annals of Botany. 53: 163-179	Ehrharta erecta	C3												226.1
Hattersley 1984. Annals of Botany. 53: 163-179	Entolasia stricta	C3												290.9
Hattersley 1984. Annals of Botany. 53: 163-179	Festuca asperula	C3												305.8
Hattersley 1984. Annals of Botany. 53: 163-179	Festuca littoralis	C3												243.1
Hattersley 1984. Annals of Botany. 53: 163-179	Glyceria declinata	C3												303.1
Hattersley 1984. Annals of Botany. 53: 163-179	Leersia hexandra	C3												205.2
Hattersley 1984. Annals of Botany. 53: 163-179	Micraira subulifolia	C3												191.8
Hattersley 1984. Annals of Botany. 53: 163-179	Microlaena stipoides	C3												196
Hattersley 1984. Annals of Botany. 53: 163-179	Nardus stricta	C3												231.2
Hattersley 1984. Annals of Botany. 53: 163-179	Nassella trichotoma	C3												190.3
Hattersley 1984. Annals of Botany. 53: 163-179	Oplismenus aemulus	C3												240.5
Hattersley 1984. Annals of Botany. 53: 163-179	Oryzopsis miliacea	C3												214.6
Hattersley 1984. Annals of Botany. 53: 163-179	Ottochloa gracillima	C3												210.1
Hattersley 1984. Annals of Botany. 53: 163-179	Panicum trichanthum	C3												236.1
Hattersley 1984. Annals of Botany. 53: 163-179	Panicum trichoides	C3												218.6
Hattersley 1984. Annals of Botany. 53: 163-179	Phalaris brachystachys	C3												277.9
Hattersley 1984. Annals of Botany. 53: 163-179	Phragmites australis	C3												275.2
Hattersley 1984. Annals of Botany. 53: 163-179	Stipa falcata	C3												224.4
Hattersley 1984. Annals of Botany. 53: 163-179	Tetrarrhena juncea	C3												267
Hattersley 1984. Annals of Botany. 53: 163-179	Thyridolepis mitchelliana	C3												267.7
Hattersley 1984. Annals of Botany. 53: 163-179	Alloteropsis semialata	C4												103.1
Hattersley 1984. Annals of Botany. 53: 163-179	Aristida biglandulosa	C4												154.4
Hattersley 1984. Annals of Botany. 53: 163-179	Aristida ramosa	C4												107.1
Hattersley 1984. Annals of Botany. 53: 163-179	Aristida vagans	C4												104
Hattersley 1984. Annals of Botany. 53: 163-179	Arundinella montana	C4												106.8
Hattersley 1984. Annals of Botany. 53: 163-179	Arundinella nepalensis	C4												135.5
Hattersley 1984. Annals of Botany. 53: 163-179	Astrebla lappacea	C4												127.5
Hattersley 1984. Annals of Botany. 53: 163-179	Axonopus affinis	C4												86.3
Hattersley 1984. Annals of Botany. 53: 163-179	Bothriochloa macra	C4												83.8
Hattersley 1984. Annals of Botany. 53: 163-179	Bouteloua curtipendula	C4												120.3
Hattersley 1984. Annals of Botany. 53: 163-179	Brachiaria dictyoneura	C4												174.5
Hattersley 1984. Annals of Botany. 53: 163-179	Brachiaria erucaeformis	C4												135.2
Hattersley 1984. Annals of Botany. 53: 163-179	Brachiaria foliosa	C4												172.5
Hattersley 1984. Annals of Botany. 53: 163-179	Brachiaria lorentziana	C4												150.9
Hattersley 1984. Annals of Botany. 53: 163-179	Brachiaria texana	C4												172.4
Hattersley 1984. Annals of Botany. 53: 163-179	Buchloe dactyloides	C4												143.8
Hattersley 1984. Annals of Botany. 53: 163-179	Chloris pectinata	C4												90.5
Hattersley 1984. Annals of Botany. 53: 163-179	Chloris truncate	C4												106
Hattersley 1984. Annals of Botany. 53: 163-179	Cymbopogon exaltatus	C4												101
Hattersley 1984. Annals of Botany. 53: 163-179	Digitaria brownii	C4												82.4
Hattersley 1984. Annals of Botany. 53: 163-179	Eleusine tristachya	C4												168
Hattersley 1984. Annals of Botany. 53: 163-179	Enneapogon nigricans	C4												85.6
Hattersley 1984. Annals of Botany. 53: 163-179	Eragrostis chloromelas	C4												145.4
Hattersley 1984. Annals of Botany. 53: 163-179	Eragrostis cilianensis	C4												160.1
Hattersley 1984. Annals of Botany. 53: 163-179	Eragrostis parviflora	C4												129.1
Hattersley 1984. Annals of Botany. 53: 163-179	Eragrostis philippica	C4												118.3
Hattersley 1984. Annals of Botany. 53: 163-179	Eriachne ovata	C4												107.4
Hattersley 1984. Annals of Botany. 53: 163-179	Eriochloa australiensis	C4												128.6
Hattersley 1984. Annals of Botany. 53: 163-179	Eriochloa crebra	C4												96.2
Hattersley 1984. Annals of Botany. 53: 163-179	Eriochloa meyeriana	C4												141.2
Hattersley 1984. Annals of Botany. 53: 163-179	Eriochloa procera	C4												114.8
Hattersley 1984. Annals of Botany. 53: 163-179	Eriochloa pseudoacrotricha	C4												108.1
Hattersley 1984. Annals of Botany. 53: 163-179	Hemarthria uncinata	C4												78.3
Hattersley 1984. Annals of Botany. 53: 163-179	Heteropogon contortus	C4												79.6
Hattersley 1984. Annals of Botany. 53: 163-179	Melinus minutiflora	C4												152.6
Hattersley 1984. Annals of Botany. 53: 163-179	Muhlenbergia montana	C4												163.9
Hattersley 1984. Annals of Botany. 53: 163-179	Panicum bergii	C4												171.9
Hattersley 1984. Annals of Botany. 53: 163-179	Panicum bulbosum	C4												84.5
Hattersley 1984. Annals of Botany. 53: 163-179	Panicum buncei	C4												143.2
Hattersley 1984. Annals of Botany. 53: 163-179	Panicum decompositum	C4												130
Hattersley 1984. Annals of Botany. 53: 163-179	Panicum effusum	C4												143.1
Hattersley 1984. Annals of Botany. 53: 163-179	Panicum filipes	C4												141.3
Hattersley 1984. Annals of Botany. 53: 163-179	Panicum kalaharense	C4												160.2
Hattersley 1984. Annals of Botany. 53: 163-179	Panicum laevifolium	C4												157.7
Hattersley 1984. Annals of Botany. 53: 163-179	Panicum lanipes	C4												135.5
Hattersley 1984. Annals of Botany. 53: 163-179	Panicum simile	C4												124.4
Hattersley 1984. Annals of Botany. 53: 163-179	Panicum stapfianum	C4												178.1
Hattersley 1984. Annals of Botany. 53: 163-179	Panicum trachyrachis	C4												124.3
Hattersley 1984. Annals of Botany. 53: 163-179	Pennisetum typhoides	C4												120.4
Hattersley 1984. Annals of Botany. 53: 163-179	Pseudobrachiaria deflexa	C4												116
Hattersley 1984. Annals of Botany. 53: 163-179	Rhynchelytrum repens	C4												122.5
Hattersley 1984. Annals of Botany. 53: 163-179	Setaria geniculata	C4												77.4
Hattersley 1984. Annals of Botany. 53: 163-179	Setaria verticillata	C4												95.2
Hattersley 1984. Annals of Botany. 53: 163-179	Spinifex hirsutus	C4												158.7
Hattersley 1984. Annals of Botany. 53: 163-179	Sporobulus africanus	C4												143.6
Hattersley 1984. Annals of Botany. 53: 163-179	Sporobulus fimbriatus	C4												112
Hattersley 1984. Annals of Botany. 53: 163-179	Themeda australis	C4												78.3
Hattersley 1984. Annals of Botany. 53: 163-179	Tridens brasiliensis	C4												111.9
Hattersley 1984. Annals of Botany. 53: 163-179	Triodia irritans	C4												141.6
Hattersley 1984. Annals of Botany. 53: 163-179	Triraphis mollis	C4												112.6
Hattersley 1984. Annals of Botany. 53: 163-179	Urochloa bolbodes	C4												107.4
Hattersley 1984. Annals of Botany. 53: 163-179	Urochloa panicoides	C4												162.3
Hattersley 1984. Annals of Botany. 53: 163-179	Zoysia macrantha	C4												132
Morgan and Brown 1979. Plant Physiology. 64: 257-262	Dactylis aschersoniana	C3												230
Morgan and Brown 1979. Plant Physiology. 64: 257-262	Festuca arundinacea	C3												380
Morgan and Brown 1979. Plant Physiology. 64: 257-262	Glyceria striata	C3												120
Morgan and Brown 1979. Plant Physiology. 64: 257-262	Panicum decipiens	C3												280
Morgan and Brown 1979. Plant Physiology. 64: 257-262	Panicum hylaeicum	C3												290
Morgan and Brown 1979. Plant Physiology. 64: 257-262	Panicum laxum	C3												200
Morgan and Brown 1979. Plant Physiology. 64: 257-262	Panicum milioides	C3												180
Morgan and Brown 1979. Plant Physiology. 64: 257-262	Panicum rivulare	C3												210
Morgan and Brown 1979. Plant Physiology. 64: 257-262	Panicum rivulare	C3												280
Morgan and Brown 1979. Plant Physiology. 64: 257-262	Panicum schenckii	C3												200
Morgan and Brown 1979. Plant Physiology. 64: 257-262	Stipa columbiana	C3												460
Morgan and Brown 1979. Plant Physiology. 64: 257-262	Stipa occidentalis	C3												170
Morgan and Brown 1979. Plant Physiology. 64: 257-262	Stipa speciosa	C3												280
Morgan and Brown 1979. Plant Physiology. 64: 257-262	Stipa splendens	C3												230
Morgan and Brown 1979. Plant Physiology. 64: 257-262	Stipa tenacissima	C3												180
Morgan and Brown 1979. Plant Physiology. 64: 257-262	Stipa tenuis	C3												180
Morgan and Brown 1979. Plant Physiology. 64: 257-262	Chloris cucullata	C4												90
Morgan and Brown 1979. Plant Physiology. 64: 257-262	Chloris distichophylla	C4												150
Morgan and Brown 1979. Plant Physiology. 64: 257-262	Echinochloa frumentacea	C4												100
Morgan and Brown 1979. Plant Physiology. 64: 257-262	Eragrostis curvula	C4												120
Morgan and Brown 1979. Plant Physiology. 64: 257-262	Panicum prionitis	C4												170
Morgan and Brown 1979. Plant Physiology. 64: 257-262	Panicum sp.	C4												170
Morgan and Brown 1979. Plant Physiology. 64: 257-262	Paspalum repens	C4												80
Morgan and Brown 1979. Plant Physiology. 64: 257-262	Setaria italica	C4												110
Morgan and Brown 1979. Plant Physiology. 64: 257-262	Vaseyochloa multinervosa	C4												190
Crookston and Moss 1974. Crop Science. 14: 123-125	Agropyron smithii	C3												180
Crookston and Moss 1974. Crop Science. 14: 123-125	Avena sativa	C3												310
Crookston and Moss 1974. Crop Science. 14: 123-125	Bromus inermis	C3												270
Crookston and Moss 1974. Crop Science. 14: 123-125	Danthonia parryi	C3												200
Crookston and Moss 1974. Crop Science. 14: 123-125	Festuca scabrella	C3												250
Crookston and Moss 1974. Crop Science. 14: 123-125	Phleum pratence	C3												230
Crookston and Moss 1974. Crop Science. 14: 123-125	Stipa comata	C3												270
Crookston and Moss 1974. Crop Science. 14: 123-125	Andropogon furcatus	C4												90
Crookston and Moss 1974. Crop Science. 14: 123-125	Andropogon scoparius	C4												100
Crookston and Moss 1974. Crop Science. 14: 123-125	Aristida longiseta	C4												150
Crookston and Moss 1974. Crop Science. 14: 123-125	Bouteloua gracilis	C4												150
Crookston and Moss 1974. Crop Science. 14: 123-125	Echinochloa pungens	C4												100
Crookston and Moss 1974. Crop Science. 14: 123-125	Sorghum vulgare	C4												100
Legend
Trait	Unit	Description
Kleaf Method		The method used to measure leaf hydraulic conductance (Kleaf), including the evaporative flux method (EFM), rehydration kinetics method (RKM), licor transpiration (Licor E), high pressure meter (HPM), high pressure flow meter (HPFM), or estimated by anatomy (Dm)
Kleaf	mmol m-2 s-1 MPa-1	Leaf hydraulic conductance
Kxc	mmol m-2 s-1 MPa-1	Leaf xylem conduit hydraulic conductance
Koxc	mmol m-2 s-1 MPa-1	Leaf outside-xylem conduit hydraulic conductance
gs	mol m-2 s-1 MPa-1	Light-saturated leaf stomatal conductance per leaf area
Aarea	μmol m-2 s-1	Light-saturated leaf photosynthetic rate per leaf area
WUEi	μmol mol-1	Light-saturated leaf intrinsic water-use efficiency per leaf area
TLP	-MPa	Leaf water potential at turgor loss point
P50	-MPa	Leaf water potential at 50% loss of hydraulic conductance
P80	-MPa	Leaf water potential at 80% loss of hydraulic conductance
P88	-MPa	Leaf water potential at 88% loss of hydraulic conductance
Dv	mm mm-2	Vein density, i.e., total vein length per leaf area
IVD	μm	Interveinal distance

## Sheet: Table S4
Table S4. Model parameters used to test the importance of high ratio of leaf hydraulic conductance to stomatal conductance (Kleaf/gs) for C4 photosynthetic advantage in wet and drying soil. The model Sureau v. 2021-11-10 was used to simulate the impact of soil drought on leaf water relations and gas exchange for C3 and C4 plants. The model was parameterized based on experimental data (Table S2) a…
Source:	Experimental Data											Literature
	gs	Kmax	Kleaf	Kleaf/gs	Kleaf new	Kleaf/gs new	P50 (b parameter)	Ψop	g*	a		c	Vc, max	Γ*	Kc	Ko	o	Jmax	Rd	VP,max	KP	VPr	αm	gbs
	mol m-2 s-1	mmol m-2 s-1 MPa-1	mmol m-2 s-1 MPa-1	MPa-1	mmol m-2 s-1 MPa-1	MPa-1	MPa-1	MPa-1	mol m-2 s-1	mmol m-2 s-1 MPa-1		MPa	µmol m-2 s-1	µmol mol-1	µmol mol-1	mmol mol-1	mol mol-1	µmol m-2 s-1	µmol m-2 s-1	µmol m-2 s-1	µmol mol-1	µmol m-2 s-1	na	mol m-2 s-1
C3	0.408455	13.3088	6.93364	32.5834	26.358	64.531	0.536857	0.57	0.459	-12.3918		-0.1	83	46	302	256	0.21	132	3.6	NA	NA	NA	1.65	0.013
C4	0.19545	12.6126	6.75056	64.531	6.36842	32.5834	0.4765	0.38	0.24	-13.2318		-0.1	39	10	302	256	0.21	180	0.78	120	80	80	2.65	0.013
Legend
gs	stomatal conductance
Kmax	maximum leaf hydraulic conductance
Kleaf	average leaf hydraulic conductance
P50	water potential at 50% loss of maximum leaf hydraulic conductivity
Ψop	operating leaf water potential
g*	constant in equation for stomatal conductance decline with leaf water potential
a	mean slope for Kleaf versus Ψleaf
c	constant defining the shape of stomatal response function to declining leaf water potential
Vc, max	maximum catalytic activity of rubisco at current leaf temperature
Γ*	equilibrium CO2 compensation point for gross photosynthesis
Kc	coefficient for CO2 of the Michaelis-Menten kinetics
Ko	coefficient fo O2 of the Michaelis-Menten kinetics
o	O2 concentration at the site of photosynthesis
Jmax	maximum potential rate of electron transport
Rd	total mitochondrial respiration rate
VP,max	maximum rate of PEP carboxylation
KP	coefficient of PEPc of Michaelis-Menten kinetics
VPr	upper bound of PEP regeneration rate
αm	ratio of mesophyll to stomatal conductance
gbs	bundle sheath conductance

## Sheet: Table S5
Table S5. Correlation matrices for trait-trait relationships for the compiled grass database. We present pairwise tests for all traits, tested across all species, or C3 or C4 species alone. Pearson coefficient r- values are provided with statistical significance p- values in parentheses. Analyses are for log-transformed data. The upper and lower diagonals include nonphylogenetic and phylogenetic …
	All species																C3 species																C4 species
		NonPhylogenetic																NonPhylogenetic																NonPhylogenetic
		Aarea	gs	Kleaf	Kleaf/gs	Kxc	Koxc	Dv	WUEi	TLP	P50	P80	IVD					Aarea	gs	Kleaf	Kleaf/gs	Kxc	Koxc	Dv	WUEi	TLP	P50	P80	IVD					Aarea	gs	Kleaf	Kleaf/gs	Kxc	Koxc	Dv	WUEi	TLP	P50	P80	IVD
Phylogenetic	Aarea		0.33 (0.00028143)	0.24 (0.01549)	-0.04 (0.69412)	0.18 (0.32224)	-0.03 (0.8323)	0.12 (0.4245)	0.38 (4.9125e-05)	-0.15 (0.21063)	0.2 (0.28187)	0.39 (0.33429)	-0.53 (7.8681e-08 )			Phylogenetic	Aarea		0.64 (5.2827e-05 )	0.33 (0.065964)	-0.28 (0.1172)	0.04 (0.87413)	0.4941691 (0.051695)	-0.01 (0.96692)	0.12 (0.48256)	-0.4 (0.113477)	-0.24 (0.54255)	NA	-0.58 (0.0047217)			Phylogenetic	Aarea		0.65 (4.7155e-11 )	0.07 (0.58735)	-0.32 (0.0067785)	0.38 (0.13601)	-0.53 (0.036032)	-0.43 (0.015884)	-0.13 (0.27116)	-0.17 (0.23744)	0.26 (0.22736)	0.39 (0.33429)	0.2 (0.10709)
	gs	0.50 (0)		0.07 (0.46078)	-0.57 (2.184e-10)	0.32 (0.06629)	-0.003 (0.9873)	-0.44 (0.001747)	-0.72 (2.2e-16)	-0.26 (0.03491)	-0.27 (0.1257)	-0.23 (0.5222)	0.25 (0.01599)				gs	0.66 (0.0006)		0.38 (0.024858)	-0.51 (0.002022)	0.59 (0.016358)	0.33 (0.20723)	0.03 (0.898625)	-0.67 (1.9579e-05)	-0.45 (0.059676)	-0.51 (0.107713)	NA	-0.44 (0.035258)				gs	0.69 (0)		0.003 (0.9819)	-0.56 (3.2034e-07)	0.19 (0.45156)	-0.56 (0.024005)	-0.33 (0.067661)	-0.8 (2.22e-16)	-0.21 (0.14402)	-0.05 (0.83117)	0.28 (0.49525)	0.33 (0.0065024)
	Kleaf	0.20 (0.10573)	0.5 (0.71346)		0.78 (2.2e-16)	-0.001 (0.9957)	0.57 (0.0006969)	0.13 (0.3942)	0.01 (0.9157)	-0.10 (0.4241)	-0.15 (0.3757)	-0.04 (0.9062)	-0.09 (0.403)				Kleaf	0.30 (0.16933)	0.32 (0.12371)		0.6 (0.000191)	-0.15 (58366)	0.82 (9.3024e-05)	-0.19 (0.47328)	-0.2 (0.266318)	0.13 (0.55363)	-0.30 (0.27795)	NA	-0.01 (0.97063)				Kleaf	-0.001 (0.99564)	0 (0.9995)		0.83 (2.22e-16 )	0.11 (0.66056)	0.47 (0.066466)	-0.14 (0.46594)	-0.06 (0.61692)	-0.2 (0.15857)	-0.06 (0.77742)	-0.25 (0.55324)	0.08 (0.53154)
	Kleaf/gs	-0.08 (0.50037)	-0.5 (0)	0.81 (0)		-0.212 (0.2366)	0.5 (0.003867)	0.35 (0.003867)	0.49 (5.697e-07)	0.08 (0.5441)	0.08 (0.6551)	-0.08 (0.83685)	-0.23 (0.03517)				Kleaf/gs	-0.2 (0.37276)	-0.38 (0.06492)	0.75 (0.00002)		-0.65 (0.006512)	0.62 (0.010934)	-0.23 (0.394145)	0.39 (0.027934)	0.45 (0.059135)	0.23 (0.498728)	NA	0.2 (0.36828)				Kleaf/gs	-0.39 (0.00897)	-0.54 (0.00013)	0.84 (0)		0.01 (0.96432)	0.72 (0.016133)	0.03 (0.85431)	0.44 (0.00032869)	-0.04 (0.7895)	-0.03 (0.89948)	-0.30 (0.46818)	-0.15 (0.23047)
	Kxc	0.07 (0.73792)	0.29 (0.17394)	-0.08 (0.71213)	-0.25 (0.24632)		-0.24 (0.1948)	-0.01 (0.9455)	-0.22 (0.221)	0.37 (0.2634)	0.29 (0.2091)	NA	0.19 (0.3447)				Kxc	-0.02 (0.95379)	0.53 (0.09294)	-0.27 (0.42922)	-0.70 (0.01755)		-0.4 (0.124381)	0.18 (0.51933)	-0.79 (0.000239)	0.87 (0.1326)	0.15 (0.7462)	NA	0.16 (0.64497)				Kx	0.32 (0.28875)	0.017 (0.95704)	0.15 (0.63313)	0.14 (0.64851)		0.08 (0.78389)	-0.33 (0.20706)	0.09 (0.73608)	-0.12 (0.79124)	0.37 (0.18844)	NA	0.18 (0.49218)
	Koxc	-0.01 (0.95935)	0.02 (0.93042)	0.52 (0.01099)	0.45 (0.03107)	-0.27 (0.21998)		-0.22 (0.245)	-0.06 (0.7568)	0.02 (0.9461)	-0.14 (0.5689)	NA	0.17 (0.3916)				Koxc	0.51 (0.10601)	0.28 (0.40943)	0.83 (0.00173)	0.67 (0.02384)	-0.57 (0.06996)		-0.29 (0.3021)	-0.03 (0.89933)	-0.998 (0.0024663)	-0.05 (0.92264)	NA	0.014 (0.68759)				Kox	-0.52 (0.08489)	-0.57 (0.05274)	0.40 (0.19305)	0.67 (0.01677)	0.01 (0.9717)		-0.15 (0.5967)	0.38 (0.1447)	0.52 (0.2861)	-0.12 (0.68623)	NA	0.11 (0.6843)
	Dv	0.16 (0.39805)	-0.4 (0.02794)	0.11 (0.55721)	0.33 (0.06996)	-0.39 (0.07005)	-0.11 (0.65068)		0.63 (2.067e-05)	0.31 (0.2826)	0.13 (0.576)	NA	-0.85 (1.742e-12)				Dv	0.27 (0.43094)	0.20 (0.55134)	-0.38 (0.24769)	-0.55 (0.08136)	0.2 (0.57955)	-0.02 (0.94983)		0.03 (0.906823)	0.36 (0.765689)	0.64 (0.117846)	NA	-0.71 (0.014204)				Dv	-0.45 (0.04949)	-0.34 (0.14416)	-0.1 (0.68154)	0.08 (0.75071)	-0.3 (0.34287)	-0.11 (0.75882)		0.29 (0.18717)	0.37 (0.25968)	-0.20 (0.48793)	NA	-0.74 (1.8271e-06)
	WUEi	0.24 (0.03875)	-0.71 (0)	0.08 (0.50492)	0.47 (0.00006)	-0.24 (0.26773)	-0.08 (0.73219)	0.6 (0.00052)		0.13 (0.2853)	0.44 (0.01132)	0.25 (0.54833)	-0.62 (5.572e-10)				WUEi	0.07 (0.73625)	-0.69 (0.0003)	-0.16 (0.47664)	0.26 (0.24091)	-0.77 (0.00561)	0.09 (0.80365)	0.13 (0.71159)		0.18 (0.497489)	0.62 (0.072256)	NA	-0.05 (0.840955)				WUEi	-0.03 (0.85251)	-0.72 (0)	-0.01 (0.95563)	0.39 (0.00897)	0.33 (0.27498)	0.34 (0.28455)	0.29 (0.23043)		0.15 (0.30169)	0.49 (0.016559)	0.25 (0.54833)	-0.36 (0.0048131)
	TLP	-0.17 (0.25074)	-0.18 (0.215)	0.03 (0.81346)	0.04 (0.79773)	0.37 (0.26342)	0.03 (0.94606)	0.45 (0.11083)	0.001 (0.9954)		0.19 (0.28)	-0.12 (0.7182)	0.07 (0.6014)				TLP	-0.41 (0.16793)	-0.49 (0.07408)	0.29 (0.26354)	0.41 (0.14283)	NA	NA	NA	0.11 (0.7204)		0.81 (0.001458)	NA	0.63 (0.005149)				TLP	-0.13 (0.44906)	-0.12 (0.47903)	-0.16 (0.36343)	-0.06 (0.72124)	NA	NA	0.49 (0.12211)	0.06 (0.74042)		-0.13 (0.5763)	0.80 (0.017599)	-0.05 (0.76273)
	P50	0.2 (0.35024)	-0.42 (0.0316)	-0.13 (0.53593)	0.21 (0.3054)	0.22 (0.40567)	-0.15 (0.58555)	0.19 (0.48139)	0.6 (0.00217)	0.15 (0.50692)		0.81 (0.001465)	-0.04 (0.8459)				P50	NA	-0.50 (0.1695)	-0.22 (0.50779)	0.12 (0.761)	NA	NA	NA	NA	NA		NA	0.24 (0.535995)				P50	0.13 (0.61706)	-0.29 (0.25954)	-0.09 (0.73912)	0.08 (0.75573)	0.32 (0.36172)	-0.13 (0.7418)	-0.36 (0.30362)	0.62 (0.00753)	-0.14 (0.59568)		0.56 (0.14699)	-0.09 (0.74485)
	P80	NA	0.01 (0.98262)	-0.11 (0.77021)	-0.25 (0.50935)	NA	NA	NA	NA	0.22 (0.56582)	0.75 (0.01193)		-0.91 (0.0862)				P80	NA	NA	NA	NA	NA	NA	NA	NA	NA	NA		NA				P80	NA	NA	NA	NA	NA	NA	NA	NA	NA	NA		-0.51 (0.65639)
	IVD	-0.26 (0.04333)	0.2 (0.12886)	-0.07 (0.61268)	-0.21 (0.11658)	0.21 (0.33983)	0.16 (0.484)	-0.87 (0)	-0.51 (0.00003)	0.19 (0.22102)	-0.24 (0.31987)	NA					IVD	-0.56 (0.01593)	-0.50 (0.03132)	-0.02 (0.93928)	0.19 (0.43948)	0.13 (0.74346)	-0.18 (0.64452)	-0.69 (0.04106)	-0.01 (0.9709)	0.64 (0.00736)	NA	NA					IVD	0.29 (0.05936)	0.37 (0.01402)	0.13 (0.42514)	-0.14 (0.41338)	0.27 (0.37496)	0.06 (0.85757)	-0.71 (0.00049)	-0.37 (0.01658)	0.09 (0.64343)	0.08 (0.79705)	NA
Legend
Trait	Unit	Description
Aarea	μmol m-2 s-1	Light-saturated leaf photosynthetic rate per leaf area
gs	mol m-2 s-1 MPa-1	Light-saturated leaf stomatal conductance per leaf area
Kleaf	mmol m-2 s-1 MPa-1	Leaf hydraulic conductance
Kleaf/gs	mmol mol-1 MPa-1	Ratio of leaf hydraulic conductance to stomatal conductance
Kxc	mmol m-2 s-1 MPa-1	Leaf xylem hydraulic conductance
Koxc	mmol m-2 s-1 MPa-1	Leaf outside-xylem hydraulic conductance
Dv	mm mm-2	Total vein density
WUEi	μmol mol-1	Light-saturated leaf intrinsic water-use efficiency per leaf area
TLP	-MPa	Leaf water potential at turgor loss point
P50	-MPa	Leaf water potential at 50% loss of hydraulic conductance
P80	-MPa	Leaf water potential at 80% loss of hydraulic conductance
IVD	μm	Interveinal distance

## Sheet: Table S6
Table S6. Statistics and parameters for associations among leaf photosynthetic, hydraulic and anatomical traits across all species, terrestrial species only, C3 species only, C3 terrestrial species only and C4 species only. We present the photosynthetic traits and leaf traits as y- and x- variables, respectively, the Pearson coefficient r- and statistical significant p- values, the intercept a- a…
	All species										Terrestrial species										C3 species										C3 terrestrial species										C4 species
		Photosynthetic variable (y-var)										Photosynthetic variable (y-var)										Photosynthetic variable (y-var)										Photosynthetic variable (y-var)										Photosynthetic variable (y-var)
		gs				Aarea						gs				Aarea						gs				Aarea						gs				Aarea						gs				Aarea
Trait category/Trait (x-var)	Method	r-value	p-value	b-value	a-value	r-value	p-value	b-value	a-value		Method	r-value	p-value	b-value	a-value	r-value	p-value	b-value	a-value		Method	r-value	p-value	b-value	a-value	r-value	p-value	b-value	a-value		Method	r-value	p-value	b-value	a-value	r-value	p-value	b-value	a-value		Method	r-value	p-value	b-value	a-value	r-value	p-value	b-value	a-value
Leaf hydraulics
Kleaf	PRMA	0.056	0.78023			0.097	0.63033				PRMA	0.153	0.47467			0.126	0.55868				PRMA	0.383	0.24547			0.403	0.21857				PRMA	0.874	0.00455	0.757004	-1.14669	0.836	0.00973	0.607688	0.716408		PRMA	-0.117	0.66663			-0.078	0.77316
Kxc	PRMA	0.588	0.00157	-1.34939	0.524709	0.261	0.19832				PRMA	0.301	0.16209			0.242	0.26506				PRMA	0.7	0.02429	0.590515	-1.41382	0.388	0.26746				SMA	0.163026	0.7269			0.0112	0.9809				PRMA	0.368	0.1614			0.434	0.09336
Koxc	PRMA	-0.02	0.92628			0.024	0.90921				PRMA	0.096	0.66997			0.056	0.80476				PRMA	0.348	0.32468			0.375	0.28577				SMA	0.866913	0.011537	0.560433	-1.04667	0.812388	0.026393	0.434905	0.814148		PRMA	-0.268	0.33446			-0.279	0.31463
Ψleaf	PRMA	0.118	0.55874			-0.343	0.0803				PRMA	-0.071	0.74121			-0.372	0.07347				PRMA	-0.048	0.8892			-0.07	0.83814				PRMA	-0.049	0.90892			0.065	0.87784				PRMA	-0.236	0.378			-0.191	0.47833
gs	PRMA					0.447	0.01939	0.739199	1.73273		PRMA					0.526	0.00825	1.02485	1.91372		PRMA					0.948	1e-05	0.712947	1.58655		PRMA					0.946	0.00039	0.830943	1.64933		PRMA					0.882	1e-05	0.690735	1.89979
Kxc-midvein	PRMA	0.511	0.00758	-1.01421	0.592765	0.249	0.22087				PRMA	0.279	0.18646			0.207	0.3315				PRMA	0.84	0.00122	0.749014	-1.06861	0.719	0.01257	0.534678	0.820615		PRMA	-0.261	0.53259			-0.497	0.21024				PRMA	0.276	0.30161			0.211	0.43201
Kxc-large	PRMA	0.587	0.00161	-1.2565	0.49661	0.258	0.20399				PRMA	0.297	0.16863			0.238	0.27348				PRMA	0.671	0.03377	0.550166	-1.30063	0.351	0.31962				SMA	0.171258	0.71351			0.0104	0.9822				PRMA	0.359	0.1721			0.473	0.06439
Kxc-intermediate	PRMA	0.232	0.25378			0.179	0.38197				PRMA	0.199	0.35058			0.294	0.1633				PRMA	0.129	0.70518			-0.121	0.72406				PRMA	-0.508	0.19859			-0.644	0.08485				PRMA	0.339	0.1996			0.39	0.13585
Kxc-small	SMA										SMA										SMA										SMA										SMA	0.113257	0.80896			-0.038193	0.93521
Kt-midvein	PRMA	0.528	0.00466	0.391432	-0.632245	0.678	0.0001	0.281303	1.28285		PRMA	0.402	0.05132			0.691	0.00018	0.306772	1.29123		PRMA	0.788	0.00395	0.39417	-0.500376	0.736	0.00981	0.281408	1.22953		PRMA	0.657	0.07655			0.642	0.08592				PRMA	0.668	0.00469	0.299574	-0.809698	0.639	0.00773	0.206926	1.3405
Kt-large	PRMA	0.576	0.00209	0.42884	-0.544317	0.73	2e-05	0.279397	1.36148		PRMA	0.433	0.03906	0.333653	-0.557794	0.765	2e-05	0.311676	1.37759		PRMA	0.884	0.00068	0.389158	-0.392694	0.79	0.00656	0.278036	1.30634		SMA	0.844154	0.016902	0.44953	-0.35827	0.771327	0.042277	0.348842	1.34836		PRMA	0.672	0.00436	0.320857	-0.728598	0.735	0.00118	0.221627	1.39652
Kt-intermediate	PRMA	0.35	0.0737			0.643	0.0003	0.253685	1.97633		PRMA	0.359	0.08529			0.642	0.00072	0.255989	1.98084		PRMA	0.889	0.00025	0.498251	0.89037	0.799	0.00316	0.355714	2.22242		PRMA	0.791	0.01947	0.490866	0.849312	0.694	0.05641				PRMA	0.458	0.07418			0.545	0.02919	0.143918	1.74272
Kt-small	SMA										SMA										SMA										SMA										SMA	-0.0703209	0.88091			0.0322553	0.94527
Kt-total	PRMA	0.558	0.00248	0.401796	-0.712976	0.717	3e-05	0.289893	1.22481		PRMA	0.42	0.0408	0.31266	-0.689675	0.739	4e-05	0.318918	1.22775		PRMA	0.846	0.00104	0.404699	-0.581161	0.78	0.00463	0.288925	1.17186		PRMA	0.716	0.04587	0.444951	-0.570145	0.672	0.06803				PRMA	0.681	0.00371	0.310366	-0.872301	0.684	0.00347	0.21438	1.29726
P50	PRMA	0.274	0.2301			0.222	0.33363				PRMA	0.212	0.36892			0.21	0.37403				SMA	0.4386	0.3248			0.49825	0.25509				SMA	0.364509	0.47745			0.451713	0.3685				PRMA	0.212	0.46703			0.104	0.72314
Leaf structure
Dv	PRMA	-0.347	0.07633			0.49	0.00944	0.898371	-0.337085		PRMA	-0.182	0.39588			0.576	0.00321	0.946378	-0.422914		PRMA	0.102	0.76649			0.303	0.36468				PRMA	-0.138	0.74389			0.153	0.7167				PRMA	0.16	0.5536			0.114	0.67467
Dv-major	PRMA	-0.095	0.63696			0.279	0.15843				PRMA	-0.188	0.37943			0.278	0.18838				PRMA	0.483	0.13208			0.625	0.03993	0.673804	0.563598		PRMA	0.366	0.37264			0.622	0.09978				PRMA	-0.478	0.06127			-0.342	0.19446
Dv-minor	PRMA	-0.369	0.05855			0.456	0.01688	0.852153	-0.0984757		PRMA	-0.207	0.33264			0.532	0.00741	0.915524	-0.208791		PRMA	-0.235	0.48691			-0.13	0.70372				PRMA	-0.72	0.04382	-2.40422	3.25095	-0.536	0.17092				PRMA	0.356	0.17549			0.248	0.35491
VDmidvein	PRMA	0.141	0.48417			0.326	0.09717				PRMA	0.242	0.25535	1.50278	1.05537	0.342	0.10201	1.48014	2.96097		PRMA	0.413	0.20659	2.44251	2.27098	0.443	0.17193	1.74377	3.20808		PRMA	0.558	0.15025	1.97672	1.66838	0.529	0.17806	1.52718	2.91438		PRMA	0.198	0.46167			0.162	0.54874
VDlarge	PRMA	0.377	0.05225			0.557	0.00253	1.51169	3.10276		PRMA	0.256	0.22673	1.65998	1.33019	0.556	0.00479	1.56715	3.17021		PRMA	0.771	0.00551	2.1104	2.02401	0.822	0.00188	1.50667	3.03176		PRMA	0.692	0.05739	1.75289	1.57142	0.837	0.00955	1.46232	2.96209		PRMA	0.106	0.69596			0.257	0.33728
VDintermediate	PRMA	0.251	0.20708			-0.126	0.53127				PRMA	0.109	0.61067	1.65302	2.04897	-0.16	0.4559	-1.59776	-1.23562		PRMA	0.429	0.18823	3.11319	4.40794	0.419	0.19929	2.194	4.69761		PRMA	0.652	0.07954	2.82326	3.87882	0.679	0.06418	2.36293	4.89549		PRMA	-0.397	0.12801			-0.257	0.33615
VDsmall	SMA	0.55669	0.19429			0.618047	0.13909				SMA	0.55669	0.19429			0.618047	0.13909				SMA										SMA										SMA	0.55669	0.19429			0.618047	0.13909
VDtransverse	PRMA	0.419	0.02941	1.9125	3.07952	-0.336	0.08674				PRMA	0.294	0.16387	1.47328	2.20695	-0.394	0.05711	-1.35249	-1.2547		PRMA	0.167	0.62274	3.21047	5.3754	0.162	0.63368	2.29204	5.4244		PRMA	0.345	0.40236	2.62732	4.23356	0.348	0.39862	2.31754	5.39664		PRMA	-0.129	0.6352			-0.234	0.38282
VSAtotal	PRMA	-0.123	0.54114			0.515	0.006	0.945791	1.48306		PRMA	-0.114	0.59497	-0.983321	-0.688702	0.54	0.00643	0.944877	1.47019		PRMA	0.664	0.02598	0.780085	0.0387896	0.693	0.01807	1.09015	1.53034		PRMA	0.414	0.30768	1.18401	-0.188843	0.656	0.07743	0.94417	1.4749		PRMA	-0.406	0.11872			-0.266	0.31969
VSAmajor	PRMA	0.072	0.72293			0.451	0.01824	0.601767	1.65878		PRMA	-0.064	0.76572	-0.623823	-0.855588	0.446	0.02898	0.616957	1.65308		PRMA	0.234	0.48912	3.64096	1.50351	0.799	0.00316	0.555817	1.61287		PRMA	0.548	0.15998	0.640907	-0.0838125	0.786	0.02073	0.494838	1.54904		PRMA	-0.38	0.14621			-0.211	0.43311
VSAminor	PRMA	-0.392	0.04312	-1.55168	-1.19444	0.419	0.02946	1.08603	1.81466		PRMA	-0.263	0.21385	-1.12823	-1.04308	0.468	0.02125	1.10632	1.80338		PRMA	0.378	0.25229	1.13514	1.88302	0.382	0.24684	2.5969	2.65748		PRMA	-0.122	0.7739	-3.21002	-2.21394	0.146	0.73017	2.63768	2.66994		PRMA	-0.18	0.50366			-0.161	0.552
VPAtotal	PRMA	-0.123	0.54058			0.514	0.00609	0.945128	1.9528		PRMA	-0.115	0.59279	-0.982395	-1.1771	0.539	0.00654	0.944149	1.93947		PRMA	0.53	0.09327	1.52396	0.677707	0.692	0.01833	1.08799	2.0706		PRMA	0.413	0.30896	1.18064	0.39732	0.654	0.07824	0.941851	1.94262		PRMA	-0.408	0.11694			-0.269	0.3145
VPAmajor	PRMA	0.071	0.72533			0.451	0.01812	0.601217	1.95724		PRMA	-0.065	0.76278	-0.622913	-1.16477	0.446	0.02886	0.616099	1.9589		PRMA	0.664	0.02585	0.778726	0.42542	0.8	0.00312	0.554723	1.88814		PRMA	0.547	0.16018	0.639721	0.233732	0.786	0.02062	0.493926	1.79422		PRMA	-0.382	0.14424			-0.213	0.42916
VPAminor	PRMA	-0.391	0.04358	-1.55228	-1.96642	0.42	0.02923	1.08616	2.35451		PRMA	-0.263	0.21427	-1.1283	-1.604	0.468	0.02118	1.10603	2.35264		PRMA	0.235	0.48684	3.64273	3.31483	0.382	0.24678	2.5983	3.94955		PRMA	-0.124	0.76958	-3.22482	-3.82471	0.143	0.73487	2.6489	3.99252		PRMA	-0.178	0.50888			-0.157	0.5617
VVAtotal	PRMA	0.112	0.57841			0.492	0.00922	0.669631	2.74596		PRMA	-0.029	0.89313	-0.703765	-2.00385	0.499	0.01316	0.697832	2.78821		PRMA	0.71	0.01431	0.912048	1.5382	0.826	0.00172	0.651135	2.68493		PRMA	0.619	0.10208	0.746636	1.14752	0.824	0.01188	0.595003	2.54157		PRMA	-0.362	0.16827			-0.169	0.53073
VVAmajor	PRMA	0.186	0.35232			0.531	0.00435	0.484405	2.44095		PRMA	0.03	0.888	0.51064	0.573506	0.531	0.00754	0.506508	2.47766		PRMA	0.754	0.00733	0.62483	1.03865	0.871	0.00047	0.445821	2.32717		PRMA	0.656	0.07751	0.53049	0.782108	0.865	0.00555	0.410286	2.22192		PRMA	-0.272	0.30816			-0.095	0.72633
VVAminor	PRMA	-0.237	0.23342			0.182	0.3628				PRMA	-0.248	0.2431	-0.958482	-3.08847	0.201	0.34635	0.929785	3.7625		PRMA	0.467	0.14748	2.20972	5.5479	0.597	0.05269	1.57881	5.55715		PRMA	0.343	0.40576	1.83384	4.48008	0.541	0.16599	1.52073	5.36168		PRMA	-0.438	0.08976	-0.765348	-2.68568	-0.344	0.19202
Dm-bs	PRMA	0.488	0.0099	1.27611	-3.45396	-0.37	0.0578				PRMA	0.138	0.51934			-0.53	0.00773	-0.96425	3.50764		PRMA	0.452	0.16313			0.78	0.00463	0.288925	1.17186		PRMA	0.263	0.52898			0.136	0.74828				PRMA	-0.309	0.24461			-0.391	0.1343
Dm	PRMA	0.48	0.01136	0.838254	-2.27692	-0.468	0.01394	-0.55084	2.44931		PRMA	0.171	0.42312			-0.618	0.00129	-0.621293	2.59292		PRMA	0.119	0.72815			0.279	0.40683				PRMA	-0.033	0.93886			-0.135	0.74932				PRMA	-0.154	0.57008			-0.366	0.16296
IVDbs	PRMA	0.208	0.29701			-0.591	0.00118	-0.777112	3.06332		PRMA	-0.04	0.85105			-0.697	0.00015	-0.827573	3.20389		PRMA	-0.345	0.29909			-0.042	0.90269				PRMA	-0.357	0.38548			-0.613	0.10632				PRMA	-0.424	0.10201			-0.361	0.16972
IVD	PRMA	0.237	0.23436			-0.597	0.00102	-0.531976	2.39728		PRMA	0.008	0.97221			-0.705	0.00012	-0.566427	2.49108		PRMA	-0.594	0.05394			-0.558	0.07439				PRMA	-0.536	0.17046			-0.723	0.04285	-1.24359	4.09019		PRMA	-0.321	0.2248			-0.204	0.44954
Pbs	PRMA	0.457	0.03727	2.18043	-6.18987	0.192	0.40484				PRMA	0.132	0.60038			0.084	0.73912				PRMA	0.636	0.03552	1.87049	-5.28451	-0.721	0.0123	-1.30068	4.2144		PRMA	0.32	0.44018			0.131	0.75757				PRMA	-0.069	0.84979			-0.126	0.72924
Pms	PRMA	0.415	0.0314	2.17288	-6.00532	0.555	0.00264	1.49555	-2.39735		PRMA	0.364	0.07997			0.568	0.00378	1.58009	-2.60768		PRMA	0.769	0.00563	2.27942	-6.12877	0.451	0.1637				PRMA	0.705	0.05074			0.788	0.02009	1.6907	-2.96397		PRMA	0.367	0.16216			0.378	0.14924
Cctotal	PRMA	0.065	0.75339			0.488	0.01153	0.558827	1.47197		PRMA	0.116	0.5977			0.506	0.0138	0.561381	1.46261		PRMA	0.531	0.11459			0.722	0.01827	0.570816	1.44508		SMA	0.60906	0.1466			0.805761	0.028677	0.515054	1.38396		PRMA	-0.115	0.6706			-0.036	0.89485
Ccmajor	PRMA	0.174	0.39445			0.41	0.0377	0.500694	1.57631		PRMA	0.144	0.51351			0.439	0.03626	0.519711	1.56214		PRMA	0.57	0.08548			0.754	0.01176	0.482545	1.50595		SMA	0.673513	0.097186			0.841899	0.017498	0.429891	1.43483		PRMA	-0.209	0.43736			-0.071	0.79518
CCminor	PRMA	-0.07	0.72852			0.507	0.007	0.489011	1.66203		PRMA	-0.002	0.99267			0.536	0.00692	0.495013	1.65348		PRMA	0.523	0.09842			0.618	0.04275	0.670773	1.84778		PRMA	0.339	0.41157			0.518	0.1882				PRMA	0.043	0.87495			0.078	0.77266
CDmidvein-meta1	PRMA	0.508	0.0068	1.4625	-2.54111	0.636	0.00037	1.05381	-0.0992336		PRMA	0.338	0.10574			0.656	0.0005	1.18529	-0.261747		PRMA	0.713	0.01383	1.40425	-2.33384	0.619	0.04247	1.00253	-0.0794223		PRMA	0.483	0.22585			0.396	0.33122				PRMA	0.716	0.00181	1.22959	-2.43379	0.682	0.00362	0.849319	0.218682
CNmidvein-meta1	PRMA	-0.023	0.90743			0.041	0.83888				PRMA	0.268	0.20604			0.093	0.66444				PRMA	-0.09	0.79355			0.14	0.68146				PRMA	0.429	0.28833			0.641	0.08686				PRMA	0.102	0.70563			-0.064	0.81482
CDmidvein-meta2	PRMA	0.314	0.11088			0.544	0.00333	1.50661	0.225762		PRMA	0.213	0.31676			0.531	0.00754	1.54912	0.200223		PRMA	0.62	0.04177	2.39328	-2.11916	0.465	0.14917				PRMA	0.23	0.58382			0.099	0.81469				PRMA	0.551	0.02696	1.58473	-1.94775	0.499	0.04922	1.09463	0.554408
CNmidvein-meta2	PRMA	0.044	0.82897			-0.005	0.98125				PRMA	0.274	0.19563			0.031	0.88552				PRMA	-0.067	0.84519			0.099	0.77171				PRMA	0.459	0.25219			0.626	0.09719				PRMA	0.13	0.63146			-0.003	0.98992
CDmidvein-pxlacuna	PRMA	0.38	0.05071			0.511	0.00641	1.01406	0.00938813		PRMA	0.342	0.10217			0.51	0.01092	1.03476	-0.0184826		PRMA	0.791	0.00372	1.71484	-2.6782	0.76	0.00663	1.22427	-0.325273		PRMA	0.773	0.02437	1.51671	-2.46321	0.777	0.02343	1.19019	-0.30162		PRMA	0.325	0.21986			0.294	0.26936
CDmidvein-all	PRMA	0.42	0.02938	1.47985	-1.99345	0.49	0.00941	0.997392	0.332392		PRMA	0.185	0.38642			0.481	0.01744	1.0865	0.256237		PRMA	0.656	0.02842	1.45378	-1.82514	0.53	0.0932				PRMA	0.207	0.62282			0.113	0.7893				PRMA	0.404	0.12028			0.432	0.09462
CNmidvein-all	PRMA	0.015	0.94018			0.011	0.95826				PRMA	0.296	0.16007			0.08	0.70946				PRMA	-0.083	0.80822			0.09	0.79166				PRMA	0.457	0.25469			0.624	0.09803				PRMA	0.065	0.81054			0.029	0.91399
CDlarge-meta1	PRMA	0.592	0.00146	1.66351	-2.72843	0.738	2e-05	1.10057	-0.100547		PRMA	0.457	0.0282	1.32413	-2.29266	0.778	1e-05	1.23784	-0.264882		PRMA	0.856	0.00159	1.62032	-2.53685	0.773	0.00873	1.15765	-0.225572		SMA	0.858077	0.013482	2.18039	-3.19914	0.782763	0.037435	1.69202	-0.856201		PRMA	0.764	0.00057	1.1863	-2.30741	0.777	0.0004	0.819421	0.305978
CNlarge-meta1	PRMA	0.047	0.81808			0.027	0.89435				PRMA	0.065	0.76856			0.055	0.80253				PRMA	0.354	0.31549			0.382	0.27557				SMA	0.57182	0.17984			0.589335	0.16379				PRMA	-0.221	0.41096			-0.156	0.56281
CDlarge-meta2	PRMA	0.234	0.24933			0.616	0.00082	1.50414	0.262383		PRMA	0.215	0.32545			0.611	0.00197	1.52019	0.251995		PRMA	0.638	0.04697	2.82488	-2.35411	0.583	0.07696				SMA	0.417363	0.35153			0.42902	0.33681				PRMA	0.57	0.02125	1.51108	-1.86361	0.569	0.02141	1.04375	0.612525
CNlarge-meta2	PRMA	0.189	0.35471			0.142	0.49012				PRMA	0.334	0.11973			0.164	0.45451				PRMA	0.216	0.5497			0.437	0.20666				SMA	0.606375	0.14889			0.786754	0.035822	0.481466	0.768366		PRMA	-0.009	0.97249			0.024	0.92915
CDlarge-pxlacuna	PRMA	0.435	0.02636	1.84344	-2.88236	0.577	0.00201	1.07943	0.0239558		PRMA	0.427	0.04203	1.30292	-2.22978	0.591	0.00299	1.11354	-0.0205161		PRMA	0.763	0.01033	1.61052	-2.39956	0.72	0.01898	1.15065	-0.127485		SMA	0.854238	0.014381			0.795767	0.032323	1.11056	-0.113345		PRMA	0.383	0.14334			0.497	0.05022
CDlarge-all	PRMA	0.339	0.08989			0.503	0.00882	1.02427	0.30995		PRMA	0.139	0.52585			0.494	0.01646	1.08892	0.255012		PRMA	0.545	0.10309			0.347	0.32628				SMA	0.153966	0.74171			0.0628712	0.89348				PRMA	0.548	0.02791	1.1687	-1.95915	0.565	0.02248	0.807261	0.546531
CNlarge-all	PRMA	0.178	0.3856			0.099	0.6291				PRMA	0.345	0.10702			0.125	0.57034				PRMA	0.168	0.64239			0.389	0.26617				SMA	0.583368	0.16917			0.771757	0.042089	0.705153	0.43598		PRMA	-0.049	0.85659			-0.02	0.94064
CDintermediate-meta2	PRMA	0.397	0.04006	1.42966	-1.48522	0.676	0.00011	0.998635	0.657397		PRMA	0.453	0.02616	1.04084	-1.25683	0.669	0.00035	0.999556	0.656529		PRMA	0.784	0.00433	2.1031	-1.77697	0.612	0.0455	1.44326	0.358512		PRMA	0.58	0.13172			0.376	0.35879				PRMA	0.733	0.00124	0.8856	-1.37136	0.781	0.00035	0.577434	0.986451
CNintermediate-meta2	PRMA	0.033	0.86915			-0.094	0.6392				PRMA	-0.096	0.65547			-0.103	0.63227				PRMA	0.279	0.40546			0.386	0.24089				PRMA	0.376	0.35799			0.539	0.16841				PRMA	-0.57	0.02106	-0.611871	-0.465548	-0.452	0.07891
CDsmall-meta2	SMA	0.0658907	0.88838			0.119464	0.79864				SMA	0.0658907	0.88838			0.119464	0.79864				SMA										SMA										SMA	-0.0658907	0.88838			0.119464	0.79864
CNsmall-meta2	SMA	0.0429626	0.92713			0.278534	0.54527				SMA	0.0429626	0.92713			0.278534	0.54527				SMA										SMA										SMA	0.0429626	0.92713			0.278534	0.54527
BSSAtotal	PRMA	-0.401	0.07993			0.387	0.09187				PRMA	-0.083	0.75102			0.476	0.05352				PRMA	0.622	0.05498			0.67	0.03387	1.30149	0.75106		SMA	0.481781	0.27362			0.666536	0.10203				PRMA	-0.373	0.28864			-0.367	0.29681
BSSAmajor	PRMA	0.105	0.65883			0.567	0.00913	0.666847	1.27052		PRMA	0.077	0.76908			0.624	0.00741	0.521776	1.30102		PRMA	0.778	0.0081	1.07836	-0.427435	0.844	0.00215	0.77044	1.28151		SMA	0.74362	0.055367			0.852405	0.014822	0.778387	1.27268		PRMA	-0.183	0.61354			-0.142	0.69506
BSSAminor	PRMA	-0.509	0.01842	-1.11801	-0.226313	0.334	0.1392				PRMA	-0.439	0.06809			0.411	0.09037				PRMA	0.372	0.26042			0.348	0.29418				PRMA	-0.24	0.56618			-0.017	0.96753	-1.69136	1.46259		PRMA	-0.314	0.37719			-0.374	0.28682
BSPAtotal	PRMA	-0.401	0.07993			0.387	0.09187				PRMA	-0.083	0.75102			0.476	0.05352				PRMA	0.622	0.05498			0.67	0.03387	1.30149	1.3981		SMA	0.481781	0.27362			0.666536	0.10203				PRMA	-0.373	0.28864			-0.367	0.29681
BSPAmajor	PRMA	0.105	0.65883			0.567	0.00913	0.666847	1.60204		PRMA	0.077	0.76908			0.624	0.00741	0.521776	1.56042		PRMA	0.778	0.0081	1.07836	0.108671	0.844	0.00215	0.77044	1.66454		SMA	0.74362	0.055367			0.852405	0.014822	0.778387	1.65965		PRMA	-0.183	0.61354			-0.142	0.69506
BSPAminor	PRMA	-0.509	0.01842	-1.11801	-0.78213	0.334	0.1392				PRMA	-0.439	0.06809			0.411	0.09037				PRMA	0.372	0.26042			0.348	0.29418				PRMA	-0.24	0.56618			-0.017	0.96753	-1.69136	0.621729		PRMA	-0.314	0.37719			-0.374	0.28682
BSVAtotal	PRMA	0.041	0.86362			0.492	0.02744	0.591011	2.42282		PRMA	-0.276	0.28347			0.442	0.07602				PRMA	0.823	0.00343	0.911706	2.48283	0.646	0.0435	0.65846	3.37851		SMA	0.780028	0.038564	2.2227	4.05152	0.589084	0.16401				PRMA	-0.226	0.53014			-0.17	0.63934
BSVAmajor	PRMA	0.327	0.15869			0.627	0.00308	0.558499	3.13832		PRMA	0.124	0.63405			0.676	0.00288	0.41724	2.79219		PRMA	0.869	0.00108	0.791262	2.22746	0.756	0.01135	0.565322	3.17832		SMA	0.955574	0.00078007	1.0391	3.08716	0.870298	0.010838	0.806361	4.02207		PRMA	-0.234	0.51503			-0.082	0.82147
BSVAminor	PRMA	-0.175	0.44706			0.42	0.05778				PRMA	-0.288	0.24678			0.436	0.07073				PRMA	0.358	0.2797			0.112	0.74339				PRMA	0.302	0.46705			0.249	0.55235				PRMA	-0.141	0.69773			-0.133	0.71432
MSSAtotal	PRMA	-0.144	0.48262			0.564	0.00269	0.483868	1.13795		PRMA	0.094	0.67124			0.619	0.00165	0.497441	1.11394		PRMA	0.505	0.13631			0.65	0.04178	0.793203	1.08774		SMA	0.541714	0.20913			0.721184	0.06739				PRMA	0.285	0.28446			0.301	0.25786
MSSAmajor	PRMA	0.105	0.6107			0.359	0.07159				PRMA	-0.001	0.99708			0.352	0.09901				PRMA	0.633	0.0493	0.810108	-0.388288	0.773	0.00868	0.578786	1.30948		SMA	0.638957	0.12239			0.797482	0.031681	0.527327	1.2754		PRMA	-0.293	0.27037			-0.108	0.68967
MSSAminor	PRMA	-0.154	0.44447			0.488	0.00985	0.387446	1.27327		PRMA	0.048	0.82493			0.561	0.00433	0.403155	1.24789		PRMA	0.283	0.39891			0.371	0.26154				PRMA	0.082	0.84716			0.362	0.37809	0.978463	1.33607		PRMA	0.334	0.20634			0.289	0.27842
MSPAtotal	PRMA	-0.144	0.48262			0.564	0.00269	0.483868	1.3785		PRMA	0.094	0.67124			0.619	0.00165	0.497441	1.36124		PRMA	0.505	0.13631			0.65	0.04178	0.793203	1.48209		SMA	0.541714	0.20913			0.721184	0.06739	0.604503	1.40938		PRMA	0.285	0.28446			0.301	0.25786
MSPAmajor	PRMA	0.105	0.6107			0.359	0.07159				PRMA	-0.001	0.99708			0.352	0.09901				PRMA	0.633	0.0493	0.810108	0.0144566	0.773	0.00868	0.578786	1.59723		SMA	0.638957	0.12239			0.797482	0.031681	0.527327	1.53757		PRMA	-0.293	0.27037			-0.108	0.68967
MSPAminor	PRMA	-0.154	0.44447			0.488	0.00985	0.387446	1.46589		PRMA	0.048	0.82493			0.561	0.00433	0.403155	1.44832		PRMA	0.283	0.39891			0.371	0.26154				PRMA	0.082	0.84716			0.362	0.37809	0.978463	1.82251		PRMA	0.334	0.20634			0.289	0.27842
MSVAtotal	PRMA	0.006	0.97786			0.597	0.00129	0.266067	1.90067		PRMA	0.227	0.29834			0.652	0.00075	0.273867	1.89921		PRMA	0.75	0.01252	0.780853	2.35808	0.81	0.00453	0.557885	3.27164		SMA	0.758414	0.048137	0.825172	1.50836	0.86902	0.011099	0.640347	2.79689		PRMA	0.464	0.07039			0.464	0.07015
MSVAmajor	PRMA	0.165	0.4208			0.505	0.00851	0.436703	2.91223		PRMA	0.11	0.61588			0.512	0.01243	0.443992	2.93397		PRMA	0.776	0.00837	0.698712	2.13046	0.841	0.00231	0.499199	3.10901		SMA	0.782164	0.037681	0.622724	1.80328	0.89153	0.0070148	0.483243	3.02576		PRMA	-0.061	0.82246			0.105	0.69824
MSVAminor	PRMA	-0.034	0.86623			0.565	0.00213	0.202063	1.83094		PRMA	0.151	0.48126			0.624	0.00111	0.206938	1.82354		PRMA	0.374	0.25652			0.372	0.26057				PRMA	0.377	0.35746			0.533	0.17414				PRMA	0.466	0.06881			0.424	0.10195
Legend
Trait	Unit	Description
gs	mol m-2 s-1	Light-saturated leaf stomatal conductance per leaf area
Aarea	μmol m-2 s-1	Light-saturated leaf photosynthetic rate per leaf area
Kleaf	mmol m-2 s-1 MPa-1	Leaf hydraulic conductance
Kxc	mmol m-2 s-1 MPa-1	Leaf xylem hydraulic conductance
Koxc	mmol m-2 s-1 MPa-1	Leaf outside-xylem hydraulic conductance
Ψleaf	-MPa	Leaf water potential
Kxc-midvein	mmol m-2 s-1 MPa-1	Leaf xylem hydraulic conductance of the 1° midvein
Kxc-large	mmol m-2 s-1 MPa-1	Leaf xylem hydraulic conductance of the 2° large veins
Kxc-intermediate	mmol m-2 s-1 MPa-1	Leaf xylem hydraulic conductance of the 3° intermediate veins
Kx-small	mmol m-2 s-1 MPa-1	Leaf xylem hydraulic conductance of the 4° small veins
Kt-midvein	mmol m s-1 MPa-1	Leaf theoretical xylem hydraulic conductance of the 1° midvein
Kt-large	mmol m s-1 MPa-1	Leaf theoretical xylem hydraulic conductance of the 2° large veins
Kt-intermediate	mmol m s-1 MPa-1	Leaf theoretical xylem hydraulic conductance of the 3° intermediate veins
Kt-small	mmol m s-1 MPa-1	Leaf theoreical xylem hydraulic conductance of the 4° small veins
Kt-total	mmol m s-1 MPa-1	Summed leaf theoretical xylem hydraulic conductance of all veins
P50	-MPa	Leaf water potential at 50% loss of leaf hydraulic conductance
Dv	cm cm-2	Total vein density, the sum of major and minor vein densities
Dv-major	cm cm-2	Major vein density, the sum of 1° and 2° vein densities
Dv-minor	cm cm-2	Minor vein density, the sum of 3°, 4° and 5° vein densities
VDmidvein	mm	Vein diameter of the 1° midvein
VDlarge	mm	Vein diameter of the 2° large veins
VDintermediate	mm	Vein diameter of the 3° intermediate veins
VDsmall	mm	Vein diameter of the 4° small veins
VDtransverse	mm	Vein diameter of the 5° transverse veins
VSAtotal	unitless	Total vein surface area per leaf area, the sum of major and minor VSA
VSAmajor	unitless	Major vein surface area per leaf area, the sum of 1° and 2° VSA
VSAminor	unitless	Minor vein surface area per leaf area, the sum of 3° and 4° VSA
VPAtotal	unitless	Total vein projected area per leaf area, the sum of major and minor VPA
VPAmajor	unitless	Major vein projected area per leaf area, the sum of 1° and 2° VPA
VPAminor	unitless	Minor vein projected area per leaf area, the sum of 3° and 4° VPA
VVAtotal	mm	Total vein volume per leaf area, the sum of major and minor VVA
VVAmajor	mm	Major vein volume per leaf area, the sum of 1° and 2° VVA
VVAminor	mm	Minor vein volume per leaf area, the sum of 3° and 4° VVA
Dm	μm	Vein to epidermal distance
IVD	μm	Interveinal-distance
Pbs	μm	Bundle sheath perimeter
Pms	μm	Mestome sheath perimeter
Cctotal	unitless	Total vein construction cost
Ccmajor	unitless	Major vein construction cost
CCminor	unitless	Minor vein construction cost
CDmidvein-meta1	μm	Conduit diameter of the midvein type I xylem
CNmidvein-meta1	#	Conduit number of the midvein type I xylem
CDmidvein-meta2	μm	Conduit diameter of the midvein type II xylem
CNmidvein-meta2	#	Conduit number of the midvein type II xylem
CDmidvein-pxlacuna	μm	Conduit diameter of the midvein protoxylem lacuna
CDmidvein-all	μm	Conduit diameter of the midvein, irrespective of type
CNmidvein-all	#	Conduit number of the midvein, irrespective of type
CDlarge-meta1	μm	Conduit diameter of the large vein type I xylem
CNlarge-meta1	#	Conduit number of the large vein type I xylem
CDlarge-meta2	μm	Conduit diameter of the large vein type II xylem
CNlarge-meta2	#	Conduit number of the large vein type II xylem
CDlarge-pxlacuna	μm	Conduit diameter of the large vein protoxylem lacuna
CDlarge-all	μm	Conduit diameter of the large vein, irrespective of type
CNlarge-all	#	Conduit number of the large vein, irrespective of type
CDintermediate-meta2	μm	Conduit diameter of the intermediate vein type II xylem
CNintermediate-meta2	#	Conduit number of the intermediate vein type II xylem
CDsmall-meta2	μm	Conduit diameter of the small vein type II xylem
CNsmall-meta2	#	Conduit number of the small vein type II xylem
BSSAtotal	unitless	Total bundle sheath surface area per leaf area, the sum of major and minor BSSA
BSSAmajor	unitless	Major vein bundle sheath surface area per leaf area, the sum of 1° and 2° BSSA
BSSAminor	unitless	Minor vein bundle sheath surface area per leaf area, 3° BSSA
BSPAtotal	unitless	Total bundle sheath projected area per leaf area, the sum of major and minor BSPA
BSPAmajor	unitless	Major vein bundle sheath projected area per leaf area, the sum of 1° and 2° BSPA
BSPAminor	unitless	Minor vein bundle sheath projected area per leaf area, 3° BSPA
BSVtotal	mm	Total bundle sheath volume per leaf area, the sum of major and minor BSV
BSVmajor	mm	Major vein bundle sheath volume per leaf area, the sum of 1° and 2° BSV
BSVminor	mm	Minor vein bundle sheath volume per leaf area, 3° BSV
MSSAtotal	unitless	Total mestome sheath surface area per leaf area, the sum of major and minor MSSA
MSSAmajor	unitless	Major vein mestome sheath surface area per leaf area, the sum of 1° and 2° MSSA
MSSAminor	unitless	Minor vein mestome sheath surface area per leaf area, the sum of 3° and 4° MSSA
MSPAtotal	unitless	Total mestome sheath projected area per leaf area, the sum of major and minor MSPA
MSPAmajor	unitless	Major vein mestome sheath projected area per leaf area, the sum of 1° and 2° MSPA
MSPAminor	unitless	Minor vein mestome sheath projected area per leaf area, the sum of 3° and 4° MSPA
MSVtotal	mm	Total mestome sheath volume per leaf area, the sum of major and minor MSV
MSVmajor	mm	Major vein mestome sheath volume per leaf area, the sum of 1° and 2° MSV
MSVminor	mm	Minor vein mestome sheath volume per leaf area, the sum of 3° and 4° MSV

## Sheet: Table S7
Table S7. Statistics and parameters for associations among leaf hydraulic, photosynthetic and anatomical traits across all species, terrestrial species only, C3 species only, C3 terrestrial species only and C4 species only. We present the leaf hydraulic traits and leaf structural traits as y- and x- variables, respectively, the Pearson coefficient r- and statistical significance p- values, the in…
	All species														Terrestrial species															C3 species														C3 terrestrial species
		Hydraulic variable (y-var)														Hydraulic variable (y-var)														Hydraulic variable (y-var)														Hydraulic variable (y-var)
		Kleaf				Kxc				Koxc						Kleaf				Kxc				Koxc						Kleaf				Kxc				Koxc					Kleaf					Kxc
Trait category/Trait (x-var)	Method	r-value	p-value	b-value	a-value	r-value	p-value	b-value	a-value	r-value	p-value	b-value	a-value		Method	r-value	p-value	b-value	a-value	r-value	p-value	b-value	a-value	r-value	p-value	b-value	a-value		Method	r-value	p-value	b-value	a-value	r-value	p-value	b-value	a-value	r-value	p-value	b-value	a-value		Method	r-value	p-value	b-value	a-value	Method	r-value
Leaf hydraulics
Kleaf	PRMA					-0.069	0.73792			0.974	0	1.18478	-0.0206623		PRMA					0.005	0.981			0.974	0	1.18163	-0.0096696		PRMA					-0.26	0.46818			0.985	0	1.30686	-0.119834		PRMA					SMA	0.10115
Kxc	PRMA	-0.069	0.73792							-0.187	0.37023				PRMA	0.005	0.981							-0.118	0.60214				PRMA	-0.26	0.46818							-0.373	0.28775				SMA	0.10115	0.82916			SMA
Koxc	PRMA	0.974	0	0.844038	0.0174398	-0.187	0.37023								PRMA	0.976	0	0.861113	0.019698	-0.156	0.47754								PRMA	0.993	0	0.842692	0.0579939	-0.373	0.28775								SMA	0.994422	4.4495e-06	0.830656	0.0612402	SMA	0.209589
Ψleaf	PRMA	0.263	0.18518			0.112	0.58516			0.312	0.12918				PRMA	0.244	0.24978			-0.01	0.96513			0.306	0.16632				PRMA	0.254	0.45088			-0.102	0.78009			0.167	0.64502				PRMA	-0.203	0.62901			SMA	0.0413236
Kx-midvein	PRMA	-0.06	0.76676			0.894	0	1.17773	0.597335	-0.13	0.53484				PRMA	0.028	0.89635			0.848	0	1.10038	0.653717	-0.037	0.86977				PRMA	-0.332	0.31821			0.901	0.00037	1.28036	0.55432	-0.383	0.27457				PRMA	0.051	0.90505			SMA	0.399872
Kx-large	PRMA	-0.067	0.74652			0.996	0	0.944101	0.193317	-0.185	0.37499				PRMA	0.009	0.96807			0.993	0	0.948895	0.1875	-0.115	0.61113				PRMA	-0.24	0.50356			0.998	0	0.943167	0.179001	-0.349	0.32246				SMA	0.0857611	0.85494			SMA	0.993117
Kx-intermediate	PRMA	-0.076	0.70805			0.512	0.00744	0.758495	2.03106	-0.184	0.37984				PRMA	-0.091	0.67191			0.587	0.00324	0.596244	1.87399	-0.202	0.36706				PRMA	-0.459	0.15511			0.708	0.02193	1.0374	2.23787	-0.345	0.32912				PRMA	-0.516	0.19084			SMA	0.504306
Kx-small	SMA														SMA														SMA														SMA					SMA
Kt-midvein	PRMA	0.021	0.91546			0.346	0.08373			0.024	0.91113				PRMA	0.126	0.55622			0.162	0.46111			0.143	0.52565				PRMA	0.18	0.59724			0.472	0.16829			0.18	0.61832				PRMA	0.884	0.00356	0.551372	0.875627	SMA	0.265298
Kt-large	PRMA	0.082	0.69016			0.462	0.0176	1.65557	0.824585	0.048	0.8188				PRMA	0.185	0.39935			0.263	0.22452			0.166	0.45999				PRMA	0.247	0.49198			0.576	0.0812			0.233	0.51756				SMA	0.958951	0.00064133			SMA	0.153156
Kt-intermediate	PRMA	0.074	0.71419			0.404	0.04041	3.43645	0.73326	-0.051	0.80926				PRMA	0.103	0.63272			0.384	0.07072			-0.023	0.92065				PRMA	0.341	0.3053			0.595	0.06976			0.381	0.27674				PRMA	0.848	0.00775	0.616255	2.5605	SMA	0.0769516
Kt-small	SMA														SMA														SMA														SMA					SMA
Kt-total	PRMA	0.042	0.8369			0.393	0.04681			0.032	0.8796				PRMA	0.147	0.49366			0.203	0.3537			0.152	0.49942				PRMA	0.199	0.5584			0.519	0.12435			0.196	0.58672				PRMA	0.93	0.0008	0.582767	0.764808	SMA	0.217856
P50	PRMA	-0.311	0.16977			0.285	0.22389			-0.465	0.04463	-2.4923	0.250821		PRMA	-0.324	0.16323			0.21	0.38743			-0.459	0.05564				SMA	0.120021	0.79771			0.417656	0.40994			0.0759351	0.88632				SMA	0.134414	0.79959			SMA	0.493612
Leaf structure
Dv	PRMA	-0.14	0.48562			-0.317	0.11516			-0.174	0.40494				PRMA	-0.196	0.35916			-0.129	0.55621			-0.279	0.20913				PRMA	-0.535	0.08981			-0.048	0.89522			-0.566	0.08811				PRMA	-0.385	0.346			SMA	-0.169626
Dv-major	PRMA	0.281	0.15634			0.081	0.69517			0.363	0.0749				PRMA	0.288	0.17202			0.089	0.68591			0.363	0.09675				PRMA	-0.101	0.76683			0.054	0.8822			-0.097	0.79023				PRMA	-0.014	0.97304			SMA	0.0888464
Dv-minor	PRMA	-0.179	0.37202			-0.419	0.03299	-2.4212	5.70343	-0.169	0.41806				PRMA	-0.209	0.32765			-0.25	0.2503			-0.215	0.33763				PRMA	-0.671	0.02376	-3.44305	6.25079	-0.155	0.66855			-0.619	0.05646				PRMA	-0.575	0.13623			SMA	0.612877
Dm-bs	PRMA	0.029	0.88494			0.363	0.06814			0.077	0.71292				PRMA	0.13	0.54378			0.073	0.73969			0.144	0.52199				PRMA	0.178	0.59991			0.436	0.20756			0.204	0.57242				PRMA	0.531	0.17526			SMA	0.114891
Dm	PRMA	0.049	0.80709			0.3	0.13601			0.091	0.66393				PRMA	0.145	0.49889			-0.015	0.94629			0.155	0.49145				PRMA	0.074	0.82964			0.442	0.2006			0.099	0.78479				PRMA	0.259	0.53586			SMA	0.138203
IVDbs	PRMA	0.072	0.71974			0.174	0.39419			0.142	0.49763				PRMA	0.135	0.53092			0.018	0.93661			0.226	0.31177				PRMA	0.054	0.87548			-0.004	0.99051			0.126	0.72947				PRMA	-0.161	0.70315			SMA	0.287384
IVD	PRMA	0.007	0.9714			0.196	0.33677			0.012	0.95334				PRMA	0.073	0.73456			0.013	0.95404			0.14	0.53422				PRMA	-0.053	0.87704			-0.134	0.71171			-0.026	0.94374				PRMA	-0.274	0.51181			SMA	0.261043
Pbs	PRMA	0.14	0.54514			0.495	0.02659	4.08921	-8.94696	0.143	0.54678				PRMA	0.533	0.02286	2.70645	-6.16134	0.195	0.45441			0.612	0.00901	3.6752	-8.48237		PRMA	-0.012	0.97316			0.73	0.01649	3.31007	-6.85535	-0.028	0.93829				PRMA	0.645	0.08395			SMA	0.224372
Pms	PRMA	0.113	0.57434			0.223	0.27435			0.179	0.39254				PRMA	0.116	0.59036			0.055	0.80234			0.201	0.3686				PRMA	0.586	0.05815			0.324	0.36075			0.562	0.09095				PRMA	0.911	0.00164	2.73672	-5.94792	SMA	-0.37839
CCtotal	PRMA	0.298	0.13928			0.01	0.96239			0.252	0.22466	1.60165	1.53187		PRMA	0.317	0.14087			0.012	0.95748			0.266	0.23103				PRMA	0.368	0.29553			0.016	0.96538			0.329	0.35306				SMA	0.540157	0.2107			SMA	0.239322
CCmajor	PRMA	0.451	0.02068	1.37771	1.34348	0.111	0.58844			0.462	0.02012	1.60657	1.53423		PRMA	0.485	0.01895	1.32973	1.34634	0.084	0.70264			0.496	0.01886	1.54757	1.54353		PRMA	0.433	0.21187			-0.016	0.96425			0.389	0.26606				SMA	0.587713	0.1652			SMA	0.192895
CCminor	PRMA	0.015	0.93925			-0.012	0.95247			-0.076	0.71628				PRMA	0.017	0.93745			-0.001	0.99613			-0.09	0.69094				PRMA	0.003	0.99269			0.091	0.80322			0.085	0.8159				PRMA	0.224	0.59304			SMA	0.634873
CDmidvein-meta1	PRMA	-0.052	0.79558			0.394	0.04632	2.8738	-2.30494	-0.066	0.75295				PRMA	0.063	0.76986			0.211	0.33324			0.063	0.7792				PRMA	0.021	0.95211			0.549	0.10033			0.019	0.95952				PRMA	0.734	0.03809	2.12316	-1.87893	SMA	0.0941672
CNmidvein-meta1	PRMA	0.241	0.22522			-0.269	0.18366			0.318	0.12081				PRMA	0.207	0.33099			-0.144	0.51169			0.276	0.21424				PRMA	0.5	0.11739			-0.483	0.15748			0.496	0.14454				PRMA	0.457	0.25517			SMA	-0.374996
CDmidvein-meta2	PRMA	-0.037	0.85403			0.484	0.01213	4.55084	-1.77583	-0.045	0.83157				PRMA	-0.009	0.96601			0.367	0.08459			-0.007	0.97386				PRMA	-0.039	0.91003			0.609	0.06187			-0.008	0.98198				PRMA	0.357	0.385			SMA	0.208291
CNmidvein-meta2	PRMA	0.334	0.08886			-0.222	0.27496			0.302	0.14295				PRMA	0.309	0.14138			-0.134	0.54273			0.267	0.22931				PRMA	0.625	0.03995			-0.5	0.14156			0.625	0.05325				PRMA	0.575	0.13558			SMA	0.50725
CDmidvein-pxlacuna	PRMA	0.265	0.18211			0.212	0.29859			0.291	0.15861				PRMA	0.32	0.12687			0.107	0.62601			0.351	0.10873				PRMA	0.494	0.12288			0.245	0.49587			0.518	0.12528				PRMA	0.913	0.00152	1.9376	-1.65446	SMA	0.343583
CDmidvein-all	PRMA	-0.142	0.48056			0.419	0.03298	2.73404	-1.14628	-0.121	0.56459				PRMA	-0.066	0.75754			0.261	0.22869			-0.027	0.9052				PRMA	-0.227	0.50133			0.7	0.02414	2.43868	-0.629442	-0.242	0.50015				PRMA	0.384	0.34719			SMA	0.204772
CNmidvein-all	PRMA	0.333	0.08968			-0.167	0.41347			0.308	0.13432				PRMA	0.305	0.14695			-0.121	0.5818			0.214	0.33903				PRMA	0.618	0.04267	1.52337	-0.967066	-0.502	0.13913			0.617	0.05734				PRMA	0.572	0.1386			SMA	-0.525423
CDlarge-meta1	PRMA	-0.061	0.76544			0.465	0.01668	3.24812	-2.6593	-0.11	0.59992				PRMA	0.042	0.84808			0.29	0.18022			0.005	0.983				PRMA	0.083	0.8192			0.617	0.05714			0.071	0.84449				SMA	0.965719	0.00041025	2.90897	-2.77327	SMA	0.104977
CNlarge-meta1	PRMA	0.5	0.00925	5.7612	-1.37641	0.115	0.57529			0.603	0.00141	6.81717	-1.68262		PRMA	0.487	0.01844	5.87388	-1.42763	0.132	0.54743			0.587	0.00409	6.85324	-1.68892		PRMA	0.611	0.06066			0.011	0.97547			0.616	0.05772				SMA	0.68153	0.091771			SMA	0.0969614
CDlarge-meta2	PRMA	-0.281	0.16446			0.233	0.25295			-0.305	0.13835				PRMA	-0.293	0.17544			0.161	0.46277			-0.308	0.16323				PRMA	0.128	0.7235			0.493	0.14781			0.09	0.80532				SMA	0.556024	0.19494			SMA	-0.202758
CNlarge-meta2	PRMA	0.438	0.02514	1.3088	-0.322045	-0.218	0.28376			0.413	0.04007	1.55194	-0.402873		PRMA	0.465	0.02526	1.28048	-0.296608	-0.16	0.46521			0.396	0.06844				PRMA	0.488	0.15244			-0.478	0.16222			0.513	0.12907				SMA	0.631379	0.12831			SMA	-0.51495
CDlarge-pxlacuna	PRMA	0.259	0.20196			0.198	0.33279			0.262	0.20639				PRMA	0.32	0.13614			0.105	0.63255			0.327	0.1371				PRMA	0.566	0.08796			0.176	0.62728			0.595	0.06989				SMA	0.94319	0.0014327	1.90931	-1.49613	SMA	-0.2648
CDlarge-all	PRMA	-0.255	0.20922			0.52	0.0065	3.2534	-1.66109	-0.261	0.20817				PRMA	-0.23	0.292			0.39	0.06613			-0.188	0.40137				PRMA	-0.186	0.60734			0.771	0.00902	2.91834	-1.11531	-0.213	0.5549				SMA	0.278992	0.54458			SMA	0.296646
CNlarge-all	PRMA	0.453	0.02001	1.95089	-1.23226	-0.189	0.35525			0.406	0.04418	2.34757	-1.50565		PRMA	0.474	0.0223	1.9162	-1.19886	-0.155	0.47987			0.397	0.06697				PRMA	0.524	0.12035			-0.495	0.14537			0.554	0.09655				SMA	0.61063	0.14528			SMA	0.511144
CDintermediate-meta2	PRMA	-0.045	0.82237			0.457	0.01877	2.79963	-0.30768	-0.167	0.42363				PRMA	-0.034	0.87616			2.21709	0.0396872	2.21709	0.191976	-0.155	0.49025				PRMA	0.135	0.69143			0.726	0.01735	3.58986	-0.656896	0.216	0.54845				PRMA	0.579	0.13259			SMA	0.355019
CNintermediate-meta2	PRMA	0.208	0.29833			-0.074	0.72052			0.194	0.3517				PRMA	0.252	0.23526			-0.211	0.33408			0.237	0.28858				PRMA	0.134	0.69458			-0.136	0.70698			0.259	0.47081				PRMA	0.195	0.64393			SMA	0.499162
CDsmall-meta2	SMA														SMA														SMA														SMA					SMA
CNsmall-meta2	SMA														SMA														SMA														SMA					SMA
Legend
Trait	Unit	Description
Kleaf	mmol m-2 s-1 MPa-1	Leaf hydraulic conductance
Kxc	mmol m-2 s-1 MPa-1	Leaf xylem hydraulic conductance
Koxc	mmol m-2 s-1 MPa-1	Leaf outside-xylem hydraulic conductance
Ψleaf	-MPa	Leaf water potential
Kxc-midvein	mmol m-2 s-1 MPa-1	Leaf xylem hydraulic conductance of the 1° midvein
Kxc-large	mmol m-2 s-1 MPa-1	Leaf xylem hydraulic conductance of the 2° large veins
Kxc-intermediate	mmol m-2 s-1 MPa-1	Leaf xylem hydraulic conductance of the 3° intermediate veins
Kxc-small	mmol m-2 s-1 MPa-1	Leaf xylem hydraulic conductance of the 4° small veins
Kt-midvein	mmol m s-1 MPa-1	Leaf theoretical xylem hydraulic conductance of the 1° midvein
Kt-large	mmol m s-1 MPa-1	Leaf theoretical xylem hydraulic conductance of the 2° large veins
Kt-intermediate	mmol m s-1 MPa-1	Leaf theoretical xylem hydraulic conductance of the 3° intermediate veins
Kt-small	mmol m s-1 MPa-1	Leaf theoreical xylem hydraulic conductance of the 4° small veins
Kt-total	mmol m s-1 MPa-1	Summed leaf theoretical xylem hydraulic conductance of all veins
P50	-MPa	Leaf water potential at 50% loss of leaf hydraulic conductance
Dv	cm cm-2	Total vein density, the sum of major and minor vein densities
Dv-major	cm cm-2	Major vein density, the sum of 1° and 2° vein densities
Dv-minor	cm cm-2	Minor vein densities, the sum of 3°, 4° and 5° vein densities
Dm	μm	Vein to epidermal distance
IVD	μm	Interveinal-distance
Pbs	μm	Bundle sheath perimeter
Pms	μm	Mestome sheath perimeter
Cctotal	unitless	Total vein construction cost
Ccmajor	unitless	Major vein construction cost
CCminor	unitless	Minor vein construction cost
CDmidvein-meta1	μm	Conduit diameter of the midvein type I xylem
CNmidvein-meta1	#	Conduit number of the midvein type I xylem
CDmidvein-meta2	μm	Conduit diameter of the midvein type II xylem
CNmidvein-meta2	#	Conduit number of the midvein type II xylem
CDmidvein-pxlacuna	μm	Conduit diameter of the midvein protoxylem lacuna
CDmidvein-all	μm	Conduit diameter of the midvein, irrespective of type
CNmidvein-all	#	Conduit number of the midvein, irrespective of type
CDlarge-meta1	μm	Conduit diameter of the large vein type I xylem
CNlarge-meta1	#	Conduit number of the large vein type I xylem
CDlarge-meta2	μm	Conduit diameter of the large vein type II xylem
CNlarge-meta2	#	Conduit number of the large vein type II xylem
CDlarge-pxlacuna	μm	Conduit diameter of the large vein protoxylem lacuna
CDlarge-all	μm	Conduit diameter of the large vein, irrespective of type
CNlarge-all	#	Conduit number of the large vein, irrespective of type
CDintermediate-meta2	μm	Conduit diameter of the intermediate vein type II xylem
CNintermediate-meta2	#	Conduit number of the intermediate vein type II xylem
CDsmall-meta2	μm	Conduit diameter of the small vein type II xylem
CNsmall-meta2	#	Conduit number of the small vein type II xylem
[truncated: 21 more columns]

## Sheet: Table S8
Table S8. Statistics and parameters for associations of leaf xylem hydraulic conductance for each vein order with leaf hydraulic anatomy across all species. We present the leaf hydraulic traits and leaf structural traits as y- and x- variables, respectively, the Pearson coefficient r- and statistical significance p- values, the intercept a- and slope b- values, for significant relationships. Anal…
		Hydraulic variable (y-var)
		Kxc-midvein				Kxc-large				Kxc-intermediate				Kxc-small
Trait category/Trait (x-var)	Method	r-value	p-value	b-value	a-value	r-value	p-value	b-value	a-value	r-value	p-value	b-value	a-value	Method	r-value	p-value	b-value	a-value
Dv-midvein	PRMA	-0.014	0.94412			-0.198	0.33296			-0.083	0.68204			SMA	-0.155194	0.7397
Dv-large	PRMA	0.139	0.48941			0.125	0.54304			-0.024	0.90428			SMA	-0.56351	0.18771
Dv-intermediate	PRMA	-0.124	0.53767			-0.267	0.18719			0.112	0.57813			SMA	0.190882	0.68182
Dv-small	SMA	0.237981	0.60733			-0.384292	0.39469			-0.618428	0.13878			SMA	-0.15295	0.74337
CDmidvein-meta1	PRMA	0.48	0.01123	2.43569	-2.45602	0.377	0.05763			0.097	0.62997			SMA	0.0491756	0.91662
CNmidvein-meta1	PRMA	-0.246	0.21635			-0.26	0.19928			-0.074	0.71498			SMA	-0.68492	0.08953
CDmidvein-meta2	PRMA	0.589	0.00124	4.10693	-2.21594	0.466	0.01652	4.80308	-2.06064	0.128	0.52352			SMA	-0.226999	0.62449
CNmidvein-meta2	PRMA	-0.25	0.20875			-0.218	0.28578			0.121	0.54753			SMA	0.265941	0.56432
CDmidvein-pxlacuna	PRMA	0.385	0.0471	2.34381	-2.20496	0.186	0.36366			-0.012	0.95204			SMA	-0.20637	0.65707
CDmidvein-all	PRMA	0.522	0.00525	2.30529	-1.4584	0.404	0.04085	2.89592	-1.41891	0.039	0.84644			SMA	-0.366169	0.41919
CNmidvein-all	PRMA	-0.281	0.15509			-0.166	0.41675			0.099	0.62374			SMA	-0.282623	0.53913
CDlarge-meta1	PRMA	0.451	0.02086	2.75795	-2.76518	0.464	0.017	3.44043	-3.02152	0.156	0.44579			SMA	0.0167441	0.97158
CNlarge-meta1	PRMA	0.091	0.65837			0.122	0.55337			-0.154	0.45389			SMA	-0.486285	0.2685
CDlarge-meta2	PRMA	0.298	0.1398			0.224	0.27165			0.039	0.8482			SMA	0.427489	0.33872
CNlarge-meta2	PRMA	-0.201	0.32455			-0.22	0.27985			0.162	0.4302			SMA	0.298929	0.51489
CDlarge-pxlacuna	PRMA	0.238	0.24155			0.193	0.34578			0.04	0.84517			SMA	-0.0312242	0.94702
CDlarge-all	PRMA	0.476	0.014	2.56675	-1.73651	0.511	0.0077	3.43983	-1.94581	0.005	0.979			SMA	-0.214126	0.64476
CNlarge-all	PRMA	-0.208	0.30786			-0.195	0.3389			0.14	0.49505			SMA	0.288635	0.53015
CDintermediate-meta2	PRMA	0.438	0.02242	2.30816	-0.707209	0.437	0.02556	2.96539	-0.53066	0.631	0.00042	3.79532	-3.17216	SMA	0.556934	0.19405
CNintermediate-meta2	PRMA	-0.048	0.81281			-0.09	0.66078			0.117	0.56126			SMA	0.415639	0.35372
CDsmall-meta2	SMA	-0.256759	0.57834			-0.244255	0.5976			0.491481	0.26264			SMA	0.694331	0.083462
CNsmall-meta2	SMA	-0.386467	0.39179			-0.757313	0.048656	-1.42631	1.85858	0.439236	0.32413			SMA	0.486602	0.26814
Legend
Trait	Unit	Description
Kxc-midvein	mmol m-2 s-1 MPa-1	Leaf xylem hydraulic conductance of the 1° midvein
Kxc-large	mmol m-2 s-1 MPa-1	Leaf xylem hydraulic conductance of the 2° large veins
Kxc-intermediate	mmol m-2 s-1 MPa-1	Leaf xylem hydraulic conductance of the 3° intermediate veins
Kxc-small	mmol m-2 s-1 MPa-1	Leaf xylem hydraulic conductance of the 4° small veins
Dv-midvein	cm cm-2	Vein density of the 1° midvein
Dv-large	cm cm-2	Vein density of the 2° large veins
Dv-intermediate	cm cm-2	Vein density of the 3° intermediate veins
Dv-small	cm cm-2	Vein density of the 4° small veins
CDmidvein-meta1	μm	Conduit diameter of the midvein type I xylem
CNmidvein-meta1	#	Conduit number of the midvein type I xylem
CDmidvein-meta2	μm	Conduit diameter of the midvein type II xylem
CNmidvein-meta2	#	Conduit number of the midvein type II xylem
CDmidvein-pxlacuna	μm	Conduit diameter of the midvein protoxylem lacuna
CDmidvein-all	μm	Conduit diameter of the midvein, irrespective of type
CNmidvein-all	#	Conduit number of the midvein, irrespective of type
CDlarge-meta1	μm	Conduit diameter of the large vein type I xylem
CNlarge-meta1	#	Conduit number of the large vein type I xylem
CDlarge-meta2	μm	Conduit diameter of the large vein type II xylem
CNlarge-meta2	#	Conduit number of the large vein type II xylem
CDlarge-pxlacuna	μm	Conduit diameter of the large vein protoxylem lacuna
CDlarge-all	μm	Conduit diameter of the large vein, irrespective of type
CNlarge-all	#	Conduit number of the large vein, irrespective of type
CDintermediate-meta2	μm	Conduit diameter of the intermediate vein type II xylem
CNintermediate-meta2	#	Conduit number of the intermediate vein type II xylem
CDsmall-meta2	μm	Conduit diameter of the small vein type II xylem
CNsmall-meta2	#	Conduit number of the small vein type II xylem

## Sheet: Table S9
Table S9. Statistics and parameters for associations of leaf hydraulic, photosynthetic and anatomical traits with climate variables for species’ native ranges across all species, terrestrial species only, C3 species only, C3 terrestrial species only and C4 species only. We present the climate variables and leaf traits as y- and x- variables, respectively, the Pearson coefficient r- and statistica…
	All species (n = 27)																		Terrestrial species (n = 24)																		C3 species (n = 11)
		Climate Variable (x-var, log-transformed)																		Climate Variable (x-var, log-transformed)																		Climate Variable (x-var, log-transformed)
		MAT				MAP				AI				PET						MAT				MAP				AI				PET						MAT				MAP				AI
Trait category/Trait (y-var, log-transformed)	Method	r-value	p-value	b-value	a-value	r-value	p-value	b-value	a-value	r-value	p-value	b-value	a-value	r-value	p-value	b-value	a-value		Method	r-value	p-value	b-value	a-value	r-value	p-value	b-value	a-value	r-value	p-value	b-value	a-value	r-value	p-value	b-value	a-value		Method	r-value	p-value	b-value	a-value	r-value	p-value	b-value	a-value	r-value	p-value	b-value	a-value
Leaf hydraulics
Kleaf	PRMA	-0.181	0.36706			-0.29	0.14239			-0.246	0.21683			0.043	0.83187				PRMA	0.005	0.98251			-0.243	0.2517			-0.241	0.25572			0.118	0.58213				PRMA	-0.536	0.08925			-0.673	0.02337	-1.56466	5.38931	-0.193	0.56973
Kxc	PRMA	-0.039	0.85043			-0.176	0.38931			-0.107	0.6022			-0.004	0.9856				PRMA	-0.04	0.85453			-0.35	0.10181			-0.368	0.08385			0.251	0.24824				PRMA	0.095	0.79418			-0.07	0.84767			0.083	0.81893
Koxc	PRMA	-0.146	0.48706			-0.352	0.08478			-0.265	0.2012			0.019	0.92752				PRMA	0.018	0.93561			-0.256	0.2505			-0.213	0.34238			0.064	0.77782				PRMA	-0.558	0.0934			-0.698	0.0248	-2.32216	7.68222	-0.22	0.5418
Ψleaf	PRMA	-0.451	0.01815	-0.938899	0.766609	0.227	0.25485			0.227	0.25507			-0.304	0.12345				PRMA	-0.408	0.04767	-1.02063	0.855959	0.314	0.13477			0.229	0.28278			-0.217	0.30806				PRMA	-0.716	0.01323	-0.619101	0.441677	-0.279	0.40624			-0.078	0.8199
Kxc-midvein	PRMA	0.062	0.7599			-0.087	0.6679			-0.059	0.76952			0.008	0.96903				PRMA	0.032	0.88021			-0.222	0.29728			-0.205	0.3357			0.193	0.36695				PRMA	0.203	0.54896			0.086	0.80038			0.239	0.47958
Kxc-large	PRMA	-0.056	0.78732			-0.181	0.37671			-0.108	0.59809			-0.014	0.947				PRMA	-0.067	0.76213			-0.359	0.09222			-0.377	0.07606			0.242	0.26613				PRMA	0.071	0.84595			-0.153	0.6725			0.05	0.89116
Kxc-intermediate	PRMA	-0.002	0.99021			-0.142	0.48016			-0.126	0.53092			0.045	0.82431				PRMA	0.064	0.76486			-0.149	0.48697			-0.172	0.42221			0.159	0.45783				PRMA	0.17	0.61822			-0.16	0.63877			0.031	0.9272
Kxc-small	SMA																		SMA																		SMA
Kt-midvein	PRMA	0.07	0.72928			-0.041	0.83801			0.039	0.84565			-0.07	0.7296				PRMA	-0.011	0.95805			-0.147	0.49323			-0.06	0.78175			-0.024	0.91041				PRMA	0.238	0.48033			-0.148	0.66334			-0.059	0.86348
Kt-large	PRMA	-0.003	0.98942			-0.158	0.44162			-0.04	0.84575			-0.102	0.62147				PRMA	-0.045	0.83751			-0.284	0.18881			-0.176	0.42082			-0.007	0.97559				PRMA	0.17	0.63821			-0.288	0.41974			-0.131	0.71844
Kt-intermediate	PRMA	0.018	0.92742			-0.306	0.12037			-0.26	0.19059			0.039	0.84853				PRMA	-0.027	0.90156			-0.36	0.08399			-0.301	0.15362			0.093	0.66541				PRMA	-0.063	0.85418			-0.613	0.04502	-2.50372	4.74987	-0.394	0.23088
Kt-small	SMA																		SMA																		SMA
Kt-total	PRMA	0.023	0.90788			-0.121	0.54873			-0.022	0.91498			-0.082	0.68476				PRMA	-0.063	0.77079			-0.229	0.28251			-0.136	0.52574			-0.016	0.93933				PRMA	0.262	0.43657			-0.251	0.45582			-0.134	0.6941
P50	PRMA	-0.304	0.17974			-0.314	0.166			-0.239	0.29664			-0.027	0.9074				PRMA	-1.1	0.28416			-1.44	0.16755			-1.39	0.18081			0.42	0.67628				SMA	-0.559	0.19222			-0.612	0.14428			-0.593	0.16021
Leaf photosynthetic physiology
gs	PRMA	-0.289	0.14382			0.013	0.94778			0.322	0.10138			-0.518	0.00562	-1.70721	0.352941		PRMA	-0.515	0.00997	-1.13715	0.748333	-0.126	0.55739			0.254	0.23061			-0.565	0.00398	-1.36422	0.15372		PRMA	-0.189	0.57684			-0.535	0.09			-0.18	0.59597
Aarea	PRMA	-0.117	0.55991			-0.387	0.04622	-0.765173	3.57855	-0.248	0.21167			-0.035	0.86109				PRMA	-0.182	0.39358			-0.459	0.02409	-0.872128	3.82387	-0.307	0.14517			-0.001	0.99675				PRMA	-0.264	0.43337			-0.52	0.10072			-0.173	0.6107
Amass	PRMA	0.019	0.92585			-0.173	0.38753			-0.031	0.87787			-0.042	0.83382				PRMA	0.005	0.98085			-0.212	0.3196			-0.055	0.79991			-0.037	0.86548				PRMA	0.284	0.3966			-0.117	0.73144			0.088	0.79754
ci/ca	PRMA	-0.187	0.3494			0.387	0.04629	0.809894	-2.56745	0.505	0.00726	0.670838	-0.132955	-0.473	0.01281	-1.29229	0.391255		PRMA	-0.264	0.21168			0.385	0.06343			0.47	0.0205	0.643287	-0.121045	-0.437	0.03255	-1.33202	0.401501		PRMA	-0.289	0.38931			-0.562	0.07165			-0.208	0.53842
Physiological ratios
Kleaf/Aarea	PRMA	-0.139	0.48959			-0.153	0.44685			-0.171	0.39314			0.075	0.71022				PRMA	0.071	0.74156			-0.005	0.98333			-0.145	0.49875			0.138	0.52133				PRMA	-0.461	0.15335			-0.43	0.18722			-0.216	0.52407
Kleaf/gs	PRMA	0.082	0.68334			-0.237	0.23484			-0.376	0.05319			0.354	0.07013				PRMA	0.224	0.29344			-0.146	0.49668			-0.313	0.136			0.397	0.05495				PRMA	-0.365	0.26918			-0.271	0.4206			-0.183	0.59073
Aarea/gs	PRMA	0.158	0.43208			-0.322	0.10109			-0.48	0.01132	-0.824876	1.72139	0.494	0.00877	1.60191	1.07403		PRMA	0.252	0.23478			-0.335	0.10903			-0.461	0.02324	-0.689554	1.73616	0.411	0.04579	1.42037	1.18045		PRMA	0.182	0.59222			0.412	0.20744			0.055	0.87138
Leaf structure
Dv	PRMA	-0.024	0.90441			-0.285	0.14924			-0.354	0.07025			0.321	0.10257				PRMA	-0.026	0.90356			-0.325	0.12163			-0.359	0.08525			0.299	0.15648				PRMA	-0.131	0.70181			-0.081	0.81325			-0.146	0.66813
Dv-major	PRMA	-0.087	0.66489			-0.588	0.00126	-1.18457	4.54091	-0.621	0.00054	-0.970184	0.976668	0.271	0.171				PRMA	-0.145	0.4978			-0.631	0.00095	-1.27874	4.75538	-0.664	0.0004	-1.04628	0.904517	0.291	0.16782				PRMA	-0.504	0.11426			-0.542	0.08525			-0.382	0.24673
Dv-minor	PRMA	0.084	0.67713			-0.121	0.54679			-0.204	0.3074			0.245	0.21842				PRMA	0.113	0.60001			-0.151	0.47998			-0.205	0.33638			0.184	0.3882				PRMA	0.438	0.17812			0.467	0.148			0.202	0.55183
Dm-bs	PRMA	0.139	0.48861			0.341	0.08186			0.307	0.11986			-0.196	0.3273				PRMA	0.191	0.37015			0.435	0.03381	0.920169	-0.31253	0.318	0.13018			-0.083	0.70133				PRMA	0.261	0.43879			-0.123	0.71814			-0.118	0.72948
Dm	PRMA	0.091	0.65164			0.47	0.01341	1.484	-2.1725	0.41	0.03376	1.18292	2.25319	-0.249	0.21055				PRMA	0.146	0.49746			0.595	0.00217	1.43858	-1.97082	0.454	0.02567	1.16454	2.32906	-0.21	0.32534				PRMA	0.391	0.23466			0.103	0.76284			-0.009	0.97837
IVDbs	PRMA	0.036	0.85823			0.18	0.36994			0.199	0.31873			-0.202	0.31199				PRMA	0.028	0.89826			0.209	0.32799			0.188	0.37782			-0.202	0.34314				PRMA	0.279	0.40555			0.04	0.9061			-0.166	0.62545
IVD	PRMA	0.044	0.82683			0.237	0.23305			0.242	0.22336			-0.219	0.27144				PRMA	0.006	0.97925			0.247	0.24541			0.226	0.28735			-0.238	0.2637				PRMA	0.419	0.19929			0.259	0.44129			-0.1	0.76992
Pbs	PRMA	0.235	0.30595			0.064	0.78199			0.106	0.64871			-0.001	0.99786				PRMA	0.281	0.25935			0.045	0.85812			0.06	0.81375			0.119	0.63722				PRMA	0.429	0.18757			0.084	0.80597			0.11	0.74642
Pms	PRMA	-0.263	0.1844			-0.316	0.10878			-0.076	0.70756			-0.285	0.1503				PRMA	-0.208	0.32973			-0.316	0.13254			-0.13	0.54338			-0.178	0.40576				PRMA	-0.331	0.3197			-0.503	0.11489			-0.14	0.68213
CCtotal	PRMA	-0.223	0.27363			-0.434	0.02681	-1.36814	3.76651	-0.361	0.0698			0.011	0.9565				PRMA	-0.26	0.23			-0.436	0.03771	-1.45947	4.01274	-0.345	0.10694			-0.017	0.93756				PRMA	-0.504	0.13726			-0.5	0.14124			-0.249	0.48767
Ccmajor	PRMA	-0.225	0.26868			-0.529	0.00545	-1.54823	4.04534	-0.43	0.02823	-1.23067	-0.607213	0.046	0.82356				PRMA	-0.274	0.20573			-0.543	0.0074	-1.68321	4.38596	-0.447	0.03241	-1.33303	-0.672554	0.049	0.82514				PRMA	-0.537	0.10983			-0.532	0.11351			-0.259	0.46952
CCminor	PRMA	-0.008	0.96762			-0.297	0.13236			-0.247	0.21425			0.066	0.7426				PRMA	-0.099	0.64572			-0.294	0.16253			-0.212	0.3189			0.045	0.83503				PRMA	-0.17	0.61737			-0.468	0.14678			-0.234	0.48834
CDmidvein-meta1	PRMA	0.137	0.49413			-0.07	0.72723			-0.028	0.89167			0.019	0.92468				PRMA	0.193	0.36611			-0.218	0.30568			-0.157	0.46271			0.081	0.70773				PRMA	0.475	0.14006			-0.034	0.91986			-0.059	0.86281
CNmidvein-meta1	PRMA	-0.085	0.67227			0.075	0.70823			0.103	0.60844			-0.148	0.46146				PRMA	0.003	0.99004			0.212	0.31945			0.27	0.20273			-0.259	0.22128				PRMA	-0.392	0.23337			-0.331	0.31989			-0.159	0.64033
CDmidvein-meta2	PRMA	-0.038	0.85233			-0.269	0.17463			-0.188	0.34849			0.176	0.37884				PRMA	-0.042	0.84478			-0.359	0.08483			-0.299	0.15587			0.314	0.13528				PRMA	0.335	0.31355			-0.061	0.85753			-0.091	0.79001
CNmidvein-meta2	PRMA	-0.312	0.11346			0.141	0.48448			0.229	0.25058			-0.386	0.0465	-2.00905	1.99162		PRMA	-0.055	0.79922			0.264	0.21341			0.348	0.09556			-0.501	0.01256	-2.22694	2.14554		PRMA	-0.403	0.21957			-0.255	0.449			-0.151	0.6576
CDmidvein-pxlacuna	PRMA	-0.137	0.49483			-0.189	0.34584			-0.056	0.78297			-0.145	0.47185				PRMA	-0.29	0.16914			-0.207	0.33218			-0.078	0.71838			-0.132	0.54017				PRMA	-0.132	0.69926			-0.485	0.13091			-0.266	0.42947
CDmidvein-all	PRMA	0.177	0.37757			-0.167	0.40398			-0.144	0.47382			0.231	0.24693				PRMA	-0.169	0.42918			-0.314	0.13503			-0.288	0.1727			0.369	0.07627				PRMA	0.468	0.14664			0.087	0.7984			0.025	0.94086
CNmidvein-all	PRMA	-0.294	0.13657			0.111	0.58102			0.19	0.34254			-0.386	0.04656				PRMA	0.105	0.62572			0.252	0.23441			0.336	0.10824			-0.519	0.00942	-1.61544	1.97141		PRMA	-0.394	0.2309			-0.248	0.46125			-0.153	0.65263
CDlarge-meta1	PRMA	0.057	0.78054			-0.039	0.8506			0.046	0.82449			-0.09	0.66285				PRMA	-0.266	0.20909			-0.228	0.29544			-0.084	0.70477			-0.037	0.86526				PRMA	0.307	0.38797			-0.137	0.70517			-0.065	0.85798
CNlarge-meta1	PRMA	-0.22	0.28039			-0.581	0.00184	-0.372634	1.44528	-0.485	0.01209	-0.298641	0.318786	0.034	0.86871				PRMA	-0.218	0.31771			-0.464	0.02572	-0.384729	1.47893	-0.357	0.09439			0.033	0.88294				PRMA	-0.255	0.47738			-0.854	0.00166	-0.414414	1.58662	-0.756	0.01149	-0.350304	0.350292
CDlarge-meta2	PRMA	0.067	0.74645			-0.135	0.51029			-0.064	0.75699			-0.014	0.94485				PRMA	-0.045	0.83894			-0.313	0.14631			-0.125	0.56861			0.077	0.72848				PRMA	0.237	0.50925			-0.112	0.7573			-0.07	0.84797
CNlarge-meta2	PRMA	-0.443	0.02326			-0.034	0.87002			0.078	0.70467			-0.318	0.11341				PRMA	-0.451	0.03081	-2.0282	3.22826	0.038	0.86414			0.186	0.39573			-0.453	0.02979	-2.63178	2.20472		PRMA	-0.378	0.28084			-0.481	0.159			-0.144	0.69088
CDlarge-pxlacuna	PRMA	-0.116	0.57172			-0.305	0.13012			-0.155	0.44837			-0.111	0.59083				PRMA	-0.135	0.53834			-0.331	0.12281			-0.165	0.45176			-0.125	0.56864				PRMA	-0.147	0.686			-0.574	0.08282			-0.32	0.36688
CDlarge-all	PRMA	0.025	0.90323			-0.236	0.24542			-0.167	0.41366			0.166	0.41647				PRMA	0.007	0.97611			-0.379	0.0741			-0.331	0.1223			0.326	0.12957				PRMA	0.502	0.13972			0.085	0.81454			-0.026	0.94389
CNlarge-all	PRMA	-0.377	0.05732			-0.055	0.79132			0.07	0.73362			-0.341	0.08807				PRMA	-0.461	0.02666	-1.34115	2.61425	0.035	0.87327			0.197	0.36722			-0.445	0.03319	-1.6954	1.93723		PRMA	-0.447	0.1958			-0.532	0.11382			-0.145	0.68992
CDintermediate-meta2	PRMA	-0.104	0.60525			-0.276	0.16314			-0.194	0.33337			0.097	0.63083				PRMA	-0.095	0.65783			-0.327	0.11927			-0.246	0.24639			0.173	0.42004				PRMA	0.123	0.71842			-0.347	0.29559			-0.183	0.59047
CNintermediate-meta2	PRMA	-0.25	0.20927			-0.259	0.19178			-0.176	0.38022			-0.248	0.21283				PRMA	-0.291	0.168			-0.216	0.31006			-0.141	0.50991			-0.307	0.14413				PRMA	-0.439	0.1771			-0.614	0.04438			-0.329	0.32324
CDsmall-meta2	SMA	-0.45	0.3088			-0.653	0.11174			-0.184	0.69313								SMA																		SMA
CNsmall-meta2	SMA																		SMA																		SMA
Legend
Variable	Unit	Description
MAT	°C	mean annual temperature
MAP	mm	mean annual precipitation
AI		aridity index
PET	mm day-1	potential evapotranspiration
Kleaf	mmol m-2 s-1 MPa-1	Leaf hydraulic conductance
Kxc	mmol m-2 s-1 MPa-1	Leaf xylem conduit hydraulic conductance
Koxc	mmol m-2 s-1 MPa-1	Leaf outside-xylem conduit hydraulic conductance
Ψleaf	-MPa	Leaf water potential
Kxc-midvein	mmol m-2 s-1 MPa-1	Leaf xylem hydraulic conductance of the 1st order midvein
Kxc-large	mmol m-2 s-1 MPa-1	Leaf xylem hydraulic conductance of the 2nd order large veins
Kxc-intermediate	mmol m-2 s-1 MPa-1	Leaf xylem hydraulic conductance of the 3rd order intermediate veins
Kxc-small	mmol m-2 s-1 MPa-1	Leaf xylem hydraulic conductance of the 4th order small veins
Kt-midvein	mmol m s-1 MPa-1	Leaf theoretical xylem hydraulic conductance of the 1st order midvein
Kt-large	mmol m s-1 MPa-1	Leaf theoretical xylem hydraulic conductance of the 2nd order large veins
Kt-intermediate	mmol m s-1 MPa-1	Leaf theoretical xylem hydraulic conductance of the 3rd order intermediate veins
Kt-small	mmol m s-1 MPa-1	Leaf theoreical xylem hydraulic conductance of the 4th order small veins
Kt-total	mmol m s-1 MPa-1	Summed leaf theoretical xylem hydraulic conductance of all veins
P50	-MPa	Leaf water potential at 50% loss of leaf hydraulic conductance
gs	mol m-2 s-1	Light-saturated leaf stomatal conductance per leaf area
Aarea	μmol m-2 s-1	Light-saturated leaf photosynthetic rate per leaf area
Amass	μmol g-1 s-1	Light-saturated leaf photosynthetic rate per leaf mass
ci/ca	unitless	Ratio of intercellular to atmospheric carbon
Kleaf/Aarea	mmol MPa-1 μmol-1	Ratio of leaf hydraulic conductance to photosynthetic rate
Kleaf/gs	mmol MPa-1 mol-1	Ratio of leaf hydraulic conductance to stomatal conductance
Aarea/gs	μmol mol-1	Ratio of leaf photosynthetic rate to stomatal conductance
Kxc-total/CCtotal	mmol m-2 s-1 MPa-1	Ratio of total leaf xylem hydraulic conductance to total carbon cost of the venation system
Kxc-major/Ccmajor	mmol m-2 s-1 MPa-1	Ratio of major vein leaf xylem hydraulic conductance to major vein carbon cost of the venation system
Kx-minor/CCminor	mmol m-2 s-1 MPa-1	Ratio of minor vein leaf xylem hydraulic conductance to minor vein carbon cost of the venation system
Dv	cm cm-2	Total vein density, the sum of major and minor vein densites
Dv-major	cm cm-2	Major vein density, the sum of 1° and 2° vein densites
Dv-minor	cm cm-2	Minor vein density, the sum of 3°, 4° and 5° vein densities
Dm	μm	Vein to epidermal distance
IVD	μm	Interveinal-distance
Pbs	μm	Bundle sheath perimeter
Pms	μm	Mestome sheath perimeter
Cctotal	unitless	Total vein construction cost
Ccmajor	unitless	Major vein construction cost
CCminor	unitless	Minor vein construction cost
CDmidvein-meta1	μm	Conduit diameter of the midvein type I xylem
CNmidvein-meta1	#	Conduit number of the midvein type I xylem
CDmidvein-meta2	μm	Conduit diameter of the midvein type II xylem
CNmidvein-meta2	#	Conduit number of the midvein type II xylem
CDmidvein-pxlacuna	μm	Conduit diameter of the midvein protoxylem lacuna
CDmidvein-all	μm	Conduit diameter of the midvein, irrespective of type
CNmidvein-all	#	Conduit number of the midvein, irrespective of type
CDlarge-meta1	μm	Conduit diameter of the large vein type I xylem
CNlarge-meta1	#	Conduit number of the large vein type I xylem
CDlarge-meta2	μm	Conduit diameter of the large vein type II xylem
CNlarge-meta2	#	Conduit number of the large vein type II xylem
CDlarge-pxlacuna	μm	Conduit diameter of the large vein protoxylem lacuna
CDlarge-all	μm	Conduit diameter of the large vein, irrespective of type
CNlarge-all	#	Conduit number of the large vein, irrespective of type
CDintermediate-meta2	μm	Conduit diameter of the intermediate vein type II xylem
CNintermediate-meta2	#	Conduit number of the intermediate vein type II xylem
CDsmall-meta2	μm	Conduit diameter of the small vein type II xylem
CNsmall-meta2	#	Conduit number of the small vein type II xylem
[truncated: 38 more columns]

[truncated: 1 more sheets: Table S10]
